# Supplementary material for: Gene-Interaction-Sensitive enrichment analysis in congenital heart disease
Source: BioData Min. 2022 Feb 12;15:4. doi: 10.1186/s13040-022-00287-w (PMC8841104; doi:10.1186/s13040-022-00287-w)
Supplement: Supplementary file 2 — Additional file 2 Significant GO categories (FDR adj. p < 0.05) for each analysis, MultiSURF, MultiSURF*, and Univariate in Cohort 1 and Cohort 2. Results from each analysis is on an individual excel tab. [file 13040_2022_287_MOESM2_ESM.xlsx]

## Sheet: MSURF_Cohort1
Supplementary Table 1. Significant GO categories (FDR adj. p < 0.05) for each analysis, MultiSURF, MultiSURF*, and Univariate in Cohort 1 and Cohort 2. Results from each analysis is on an individual excel tab.
	GENE SET	SIZE	NES	FDR q-val	FWER p-val	RANK AT MAX	LEADING EDGE
1	GO_EXCITATORY_SYNAPSE	41	1.95	0.006	0.006	5136	tags=63%, list=18%, signal=77%
2	GO_CELL_CELL_SIGNALING_INVOLVED_IN_CARDIAC_CONDUCTION	28	1.95	0.003	0.006	2912	tags=54%, list=10%, signal=60%
3	GO_MAIN_AXON	62	1.92	0.004	0.013	5427	tags=53%, list=19%, signal=65%
4	GO_CELL_COMMUNICATION_INVOLVED_IN_CARDIAC_CONDUCTION	51	1.9	0.005	0.02	2912	tags=43%, list=10%, signal=48%
5	GO_ALPHA_ACTININ_BINDING	26	1.89	0.005	0.023	3086	tags=50%, list=11%, signal=56%
6	GO_NEGATIVE_CHEMOTAXIS	38	1.89	0.005	0.029	6481	tags=63%, list=22%, signal=81%
7	GO_RHO_GUANYL_NUCLEOTIDE_EXCHANGE_FACTOR_ACTIVITY	72	1.87	0.006	0.04	5699	tags=50%, list=20%, signal=62%
8	GO_REGULATION_OF_NMDA_RECEPTOR_ACTIVITY	32	1.84	0.009	0.067	3584	tags=50%, list=12%, signal=57%
9	GO_CELLULAR_RESPONSE_TO_ALKALOID	33	1.84	0.009	0.076	3133	tags=39%, list=11%, signal=44%
10	GO_HOMOPHILIC_CELL_ADHESION_VIA_PLASMA_MEMBRANE_ADHESION_MOLECULES	147	1.83	0.009	0.087	4075	tags=45%, list=14%, signal=52%
11	GO_POSITIVE_REGULATION_OF_NEUROTRANSMITTER_SECRETION	21	1.83	0.009	0.092	4501	tags=52%, list=16%, signal=62%
12	GO_URONIC_ACID_METABOLIC_PROCESS	20	1.82	0.009	0.104	5007	tags=65%, list=17%, signal=79%
13	GO_CALCIUM_CHANNEL_COMPLEX	59	1.82	0.011	0.127	6257	tags=51%, list=22%, signal=65%
14	GO_INTRINSIC_COMPONENT_OF_SYNAPTIC_MEMBRANE	141	1.82	0.01	0.129	6812	tags=57%, list=24%, signal=74%
15	GO_NEURON_RECOGNITION	47	1.82	0.009	0.129	3472	tags=47%, list=12%, signal=53%
16	GO_VOLTAGE_GATED_CALCIUM_CHANNEL_COMPLEX	40	1.8	0.012	0.182	6257	tags=55%, list=22%, signal=70%
17	GO_GLUTAMATE_RECEPTOR_SIGNALING_PATHWAY	91	1.78	0.017	0.245	9119	tags=65%, list=32%, signal=94%
18	GO_OUTFLOW_TRACT_SEPTUM_MORPHOGENESIS	25	1.77	0.019	0.285	4889	tags=48%, list=17%, signal=58%
19	GO_CAMP_METABOLIC_PROCESS	22	1.77	0.019	0.305	6732	tags=64%, list=23%, signal=83%
20	GO_REGULATION_OF_RHO_PROTEIN_SIGNAL_TRANSDUCTION	120	1.76	0.019	0.315	5998	tags=45%, list=21%, signal=57%
21	GO_SARCOPLASM	70	1.76	0.019	0.332	5347	tags=43%, list=18%, signal=52%
22	GO_RAS_GUANYL_NUCLEOTIDE_EXCHANGE_FACTOR_ACTIVITY	123	1.76	0.019	0.339	5699	tags=46%, list=20%, signal=57%
23	GO_INTRINSIC_COMPONENT_OF_POSTSYNAPTIC_MEMBRANE	105	1.76	0.019	0.357	7978	tags=61%, list=28%, signal=84%
24	GO_GLANDULAR_EPITHELIAL_CELL_DEVELOPMENT	21	1.75	0.02	0.38	3616	tags=33%, list=13%, signal=38%
25	GO_ACTININ_BINDING	32	1.75	0.02	0.383	3086	tags=44%, list=11%, signal=49%
26	GO_POSITIVE_REGULATION_OF_CALCIUM_ION_TRANSMEMBRANE_TRANSPORTER_ACTIVITY	35	1.75	0.019	0.384	5244	tags=46%, list=18%, signal=56%
27	GO_CHONDROCYTE_DEVELOPMENT	41	1.75	0.019	0.385	4907	tags=44%, list=17%, signal=53%
28	GO_CELL_ADHESION_MEDIATOR_ACTIVITY	58	1.75	0.02	0.41	5335	tags=45%, list=18%, signal=55%
29	GO_I_BAND	118	1.74	0.02	0.426	8438	tags=60%, list=29%, signal=85%
30	GO_CARDIAC_MUSCLE_CELL_ACTION_POTENTIAL_INVOLVED_IN_CONTRACTION	47	1.74	0.02	0.43	3385	tags=43%, list=12%, signal=48%
31	GO_RELEASE_OF_SEQUESTERED_CALCIUM_ION_INTO_CYTOSOL_BY_ENDOPLASMIC_RETICULUM	29	1.74	0.021	0.465	2801	tags=34%, list=10%, signal=38%
32	GO_REGULATION_OF_GLUTAMATE_RECEPTOR_SIGNALING_PATHWAY	58	1.73	0.021	0.478	6360	tags=53%, list=22%, signal=68%
33	GO_SYNTAXIN_1_BINDING	23	1.73	0.022	0.498	5938	tags=57%, list=21%, signal=71%
34	GO_DYNEIN_INTERMEDIATE_CHAIN_BINDING	28	1.73	0.022	0.513	7318	tags=68%, list=25%, signal=91%
35	GO_EXOCYTIC_PROCESS	74	1.73	0.022	0.534	3641	tags=39%, list=13%, signal=45%
36	GO_VOLTAGE_GATED_CALCIUM_CHANNEL_ACTIVITY	45	1.72	0.022	0.546	6448	tags=51%, list=22%, signal=66%
37	GO_INTRINSIC_COMPONENT_OF_POSTSYNAPTIC_DENSITY_MEMBRANE	46	1.72	0.023	0.571	7795	tags=70%, list=27%, signal=95%
38	GO_PODOSOME	27	1.72	0.023	0.575	6140	tags=48%, list=21%, signal=61%
39	GO_REGULATION_OF_SYNAPSE_ASSEMBLY	81	1.72	0.024	0.596	8165	tags=58%, list=28%, signal=81%
40	GO_POSTSYNAPTIC_DENSITY_MEMBRANE	72	1.72	0.023	0.599	8982	tags=71%, list=31%, signal=102%
41	GO_HETEROPHILIC_CELL_CELL_ADHESION_VIA_PLASMA_MEMBRANE_CELL_ADHESION_MOLECULES	36	1.72	0.023	0.606	4705	tags=50%, list=16%, signal=60%
42	GO_CYCLIC_NUCLEOTIDE_METABOLIC_PROCESS	35	1.71	0.023	0.613	6732	tags=57%, list=23%, signal=74%
43	GO_BETA_CATENIN_BINDING	69	1.71	0.023	0.616	8042	tags=59%, list=28%, signal=82%
44	GO_T_TUBULE	49	1.71	0.023	0.628	7134	tags=53%, list=25%, signal=70%
45	GO_CALCIUM_ION_TRANSMEMBRANE_TRANSPORTER_ACTIVITY	126	1.71	0.023	0.633	6463	tags=48%, list=22%, signal=62%
46	GO_EXCITATORY_SYNAPSE_ASSEMBLY	22	1.71	0.022	0.636	6259	tags=59%, list=22%, signal=75%
47	GO_POSITIVE_REGULATION_OF_SYNAPSE_ASSEMBLY	51	1.71	0.022	0.637	8071	tags=63%, list=28%, signal=87%
48	GO_PROTEIN_LOCALIZATION_TO_SYNAPSE	71	1.71	0.023	0.657	7531	tags=56%, list=26%, signal=76%
49	GO_REGULATION_OF_SYNAPTIC_VESICLE_EXOCYTOSIS	65	1.7	0.023	0.674	4719	tags=45%, list=16%, signal=53%
50	GO_CYCLIC_NUCLEOTIDE_PHOSPHODIESTERASE_ACTIVITY	26	1.7	0.023	0.678	7721	tags=73%, list=27%, signal=100%
51	GO_ATP_DEPENDENT_MICROTUBULE_MOTOR_ACTIVITY	48	1.7	0.023	0.679	7318	tags=58%, list=25%, signal=78%
52	GO_NEURONAL_ACTION_POTENTIAL	32	1.7	0.024	0.706	4554	tags=50%, list=16%, signal=59%
53	GO_CARDIAC_MUSCLE_CELL_CONTRACTION	64	1.7	0.024	0.717	3385	tags=39%, list=12%, signal=44%
54	GO_INTRINSIC_COMPONENT_OF_PRESYNAPTIC_MEMBRANE	72	1.7	0.025	0.727	3162	tags=40%, list=11%, signal=45%
55	GO_GLUCURONOSYLTRANSFERASE_ACTIVITY	26	1.7	0.024	0.728	9262	tags=85%, list=32%, signal=124%
56	GO_RETINA_LAYER_FORMATION	21	1.69	0.025	0.742	2998	tags=38%, list=10%, signal=42%
57	GO_ACTIN_CYTOSKELETON_REORGANIZATION	89	1.69	0.024	0.742	7371	tags=54%, list=25%, signal=72%
58	GO_CELLULAR_RESPONSE_TO_STEROL	23	1.69	0.025	0.762	3175	tags=30%, list=11%, signal=34%
59	GO_BASEMENT_MEMBRANE	81	1.69	0.026	0.779	8307	tags=64%, list=29%, signal=90%
60	GO_REGULATION_OF_NEURON_MIGRATION	32	1.68	0.028	0.803	2322	tags=38%, list=8%, signal=41%
61	GO_NEGATIVE_REGULATION_OF_SYNAPSE_ORGANIZATION	20	1.68	0.028	0.806	4823	tags=45%, list=17%, signal=54%
62	GO_LIPID_TRANSFER_ACTIVITY	33	1.68	0.027	0.809	3530	tags=36%, list=12%, signal=41%
63	GO_DYNEIN_LIGHT_INTERMEDIATE_CHAIN_BINDING	27	1.68	0.027	0.814	7944	tags=63%, list=27%, signal=87%
64	GO_RETINOIC_ACID_METABOLIC_PROCESS	31	1.68	0.027	0.815	4923	tags=48%, list=17%, signal=58%
65	GO_LOCALIZATION_WITHIN_MEMBRANE	78	1.68	0.027	0.819	8601	tags=54%, list=30%, signal=76%
66	GO_POSITIVE_REGULATION_OF_EXCITATORY_POSTSYNAPTIC_POTENTIAL	25	1.68	0.027	0.825	6259	tags=52%, list=22%, signal=66%
67	GO_RECEPTOR_CLUSTERING	47	1.68	0.028	0.839	8323	tags=60%, list=29%, signal=84%
68	GO_POSITIVE_REGULATION_OF_DENDRITIC_SPINE_DEVELOPMENT	38	1.67	0.028	0.851	2845	tags=32%, list=10%, signal=35%
69	GO_RECEPTOR_LOCALIZATION_TO_SYNAPSE	48	1.67	0.028	0.854	9422	tags=67%, list=33%, signal=99%
70	GO_POSTSYNAPTIC_MEMBRANE_ORGANIZATION	31	1.67	0.028	0.856	6259	tags=48%, list=22%, signal=62%
71	GO_SYNAPTIC_VESICLE_EXOCYTOSIS	101	1.67	0.028	0.857	4786	tags=42%, list=17%, signal=50%
72	GO_CEREBRAL_CORTEX_DEVELOPMENT	103	1.67	0.028	0.858	8403	tags=57%, list=29%, signal=80%
73	GO_POSTSYNAPTIC_SPECIALIZATION_MEMBRANE	93	1.67	0.028	0.862	9385	tags=67%, list=32%, signal=98%
74	GO_REGULATION_OF_HEART_RATE_BY_CARDIAC_CONDUCTION	35	1.67	0.029	0.878	3601	tags=43%, list=12%, signal=49%
75	GO_ADHERENS_JUNCTION_ORGANIZATION	55	1.67	0.029	0.885	4456	tags=44%, list=15%, signal=51%
76	GO_RESPONSE_TO_STEROL	30	1.66	0.03	0.888	5844	tags=40%, list=20%, signal=50%
77	GO_NEURON_PROJECTION_EXTENSION_INVOLVED_IN_NEURON_PROJECTION_GUIDANCE	33	1.66	0.029	0.889	5056	tags=45%, list=17%, signal=55%
78	GO_REGULATION_OF_NEUROTRANSMITTER_RECEPTOR_ACTIVITY	67	1.66	0.029	0.89	9119	tags=60%, list=32%, signal=87%
79	GO_INTRINSIC_COMPONENT_OF_POSTSYNAPTIC_SPECIALIZATION_MEMBRANE	66	1.66	0.03	0.904	7930	tags=61%, list=27%, signal=83%
80	GO_SARCOPLASMIC_RETICULUM_CALCIUM_ION_TRANSPORT	33	1.66	0.031	0.914	2801	tags=30%, list=10%, signal=34%
81	GO_ACTION_POTENTIAL	115	1.66	0.031	0.916	6047	tags=46%, list=21%, signal=58%
82	GO_CILIUM_MOVEMENT	54	1.66	0.03	0.917	8519	tags=57%, list=29%, signal=81%
83	GO_GABA_ERGIC_SYNAPSE	60	1.66	0.03	0.917	7490	tags=58%, list=26%, signal=79%
84	GO_CARDIAC_MUSCLE_CELL_ACTION_POTENTIAL	62	1.66	0.03	0.922	5782	tags=48%, list=20%, signal=60%
85	GO_MUSCLE_FIBER_DEVELOPMENT	52	1.66	0.031	0.927	4372	tags=38%, list=15%, signal=45%
86	GO_LAMELLIPODIUM_ASSEMBLY	53	1.65	0.03	0.93	5136	tags=40%, list=18%, signal=48%
87	GO_SYNAPTIC_TRANSMISSION_GLUTAMATERGIC	100	1.65	0.03	0.933	9482	tags=63%, list=33%, signal=93%
88	GO_PLASMA_MEMBRANE_RAFT	98	1.65	0.031	0.936	6465	tags=46%, list=22%, signal=59%
89	GO_PROTEIN_LOCALIZATION_TO_POSTSYNAPTIC_MEMBRANE	37	1.65	0.031	0.937	9422	tags=68%, list=33%, signal=100%
90	GO_ADHERENS_JUNCTION	145	1.65	0.031	0.938	7265	tags=48%, list=25%, signal=64%
91	GO_POSITIVE_REGULATION_OF_SYNAPTIC_TRANSMISSION_GLUTAMATERGIC	25	1.65	0.03	0.939	9119	tags=72%, list=32%, signal=105%
92	GO_CALMODULIN_BINDING	182	1.65	0.03	0.941	8683	tags=54%, list=30%, signal=76%
93	GO_PRESYNAPTIC_MEMBRANE	135	1.65	0.03	0.942	6294	tags=47%, list=22%, signal=59%
94	GO_SYNAPSE_ASSEMBLY	140	1.65	0.03	0.943	9378	tags=58%, list=32%, signal=85%
95	GO_EXPLORATION_BEHAVIOR	21	1.65	0.031	0.947	6630	tags=62%, list=23%, signal=80%
96	GO_REGULATION_OF_SYNAPTIC_TRANSMISSION_GLUTAMATERGIC	69	1.65	0.031	0.948	9482	tags=64%, list=33%, signal=95%
97	GO_CAVEOLA	70	1.65	0.031	0.951	7428	tags=54%, list=26%, signal=73%
98	GO_POSITIVE_REGULATION_OF_NEUROTRANSMITTER_TRANSPORT	35	1.65	0.031	0.952	4574	tags=43%, list=16%, signal=51%
99	GO_REGULATION_OF_SYNAPSE_STRUCTURE_OR_ACTIVITY	191	1.64	0.032	0.957	9586	tags=57%, list=33%, signal=84%
100	GO_FILOPODIUM	91	1.64	0.032	0.958	6740	tags=46%, list=23%, signal=60%
101	GO_NEUROTRANSMITTER_RECEPTOR_COMPLEX	50	1.64	0.032	0.959	7353	tags=60%, list=25%, signal=80%
102	GO_REGULATION_OF_POSTSYNAPTIC_MEMBRANE_NEUROTRANSMITTER_RECEPTOR_LEVELS	59	1.64	0.032	0.961	7470	tags=54%, list=26%, signal=73%
103	GO_MODULATION_OF_EXCITATORY_POSTSYNAPTIC_POTENTIAL	38	1.64	0.032	0.961	6259	tags=47%, list=22%, signal=60%
104	GO_PULMONARY_VALVE_DEVELOPMENT	21	1.64	0.032	0.961	5764	tags=57%, list=20%, signal=71%
105	GO_GUANYL_NUCLEOTIDE_EXCHANGE_FACTOR_ACTIVITY	187	1.64	0.032	0.961	6220	tags=42%, list=22%, signal=53%
106	GO_INOSITOL_PHOSPHATE_MEDIATED_SIGNALING	48	1.64	0.032	0.962	6629	tags=44%, list=23%, signal=57%
107	GO_CHEMOREPELLENT_ACTIVITY	21	1.64	0.033	0.968	6334	tags=52%, list=22%, signal=67%
108	GO_PROTEIN_LIPID_COMPLEX_BINDING	30	1.64	0.032	0.968	8250	tags=63%, list=29%, signal=89%
109	GO_NEGATIVE_REGULATION_OF_CALCIUM_MEDIATED_SIGNALING	28	1.64	0.032	0.97	5544	tags=43%, list=19%, signal=53%
110	GO_AORTIC_VALVE_DEVELOPMENT	29	1.63	0.033	0.972	5764	tags=52%, list=20%, signal=65%
111	GO_TRANSMEMBRANE_RECEPTOR_PROTEIN_TYROSINE_KINASE_ACTIVITY	61	1.63	0.033	0.976	9643	tags=66%, list=33%, signal=98%
112	GO_REGULATION_OF_NEUROTRANSMITTER_SECRETION	89	1.63	0.033	0.977	5226	tags=42%, list=18%, signal=51%
113	GO_DISULFIDE_OXIDOREDUCTASE_ACTIVITY	29	1.63	0.033	0.977	7137	tags=52%, list=25%, signal=69%
114	GO_MICROTUBULE_ANCHORING	21	1.63	0.034	0.978	7585	tags=57%, list=26%, signal=77%
115	GO_NEURON_PROJECTION_CYTOPLASM	70	1.63	0.034	0.978	6731	tags=44%, list=23%, signal=58%
116	GO_SARCOPLASMIC_RETICULUM_MEMBRANE	35	1.63	0.034	0.978	5347	tags=46%, list=18%, signal=56%
117	GO_HEPARAN_SULFATE_PROTEOGLYCAN_METABOLIC_PROCESS	26	1.63	0.034	0.98	9182	tags=73%, list=32%, signal=107%
118	GO_INTRACELLULAR_LIPID_TRANSPORT	40	1.63	0.035	0.982	8864	tags=58%, list=31%, signal=83%
119	GO_SUBPALLIUM_DEVELOPMENT	21	1.63	0.035	0.982	9119	tags=76%, list=32%, signal=111%
120	GO_CRANIAL_SKELETAL_SYSTEM_DEVELOPMENT	59	1.63	0.035	0.982	4343	tags=36%, list=15%, signal=42%
121	GO_RETROGRADE_TRANSPORT_ENDOSOME_TO_GOLGI	65	1.62	0.036	0.983	6401	tags=42%, list=22%, signal=53%
122	GO_NEURON_SPINE	148	1.62	0.036	0.983	9558	tags=55%, list=33%, signal=82%
123	GO_POSTSYNAPSE_ASSEMBLY	26	1.62	0.036	0.983	9119	tags=69%, list=32%, signal=101%
124	GO_REGULATION_OF_CARDIAC_MUSCLE_CONTRACTION	70	1.62	0.036	0.983	2912	tags=31%, list=10%, signal=35%
125	GO_PHOSPHOTRANSFERASE_ACTIVITY_PHOSPHATE_GROUP_AS_ACCEPTOR	31	1.62	0.036	0.984	6543	tags=52%, list=23%, signal=67%
126	GO_EXTRACELLULAR_MATRIX_STRUCTURAL_CONSTITUENT_CONFERRING_TENSILE_STRENGTH	36	1.62	0.036	0.985	9160	tags=69%, list=32%, signal=102%
127	GO_REGION_OF_CYTOSOL	23	1.62	0.037	0.985	4095	tags=43%, list=14%, signal=51%
128	GO_VESICLE_DOCKING_INVOLVED_IN_EXOCYTOSIS	43	1.62	0.037	0.987	5606	tags=44%, list=19%, signal=55%
129	GO_TRANSMEMBRANE_RECEPTOR_PROTEIN_KINASE_ACTIVITY	76	1.62	0.037	0.987	7848	tags=57%, list=27%, signal=77%
130	GO_CELLULAR_RESPONSE_TO_CHOLESTEROL	20	1.62	0.037	0.988	3175	tags=30%, list=11%, signal=34%
131	GO_EXTRACELLULAR_TRANSPORT	26	1.62	0.037	0.988	3003	tags=38%, list=10%, signal=43%
132	GO_REGULATION_OF_PRESYNAPSE_ORGANIZATION	25	1.61	0.038	0.988	8499	tags=60%, list=29%, signal=85%
133	GO_INNERVATION	26	1.61	0.037	0.988	8476	tags=69%, list=29%, signal=98%
134	GO_NEURONAL_STEM_CELL_POPULATION_MAINTENANCE	21	1.61	0.037	0.988	6534	tags=52%, list=23%, signal=68%
135	GO_CEREBELLAR_CORTEX_MORPHOGENESIS	25	1.61	0.038	0.988	8125	tags=52%, list=28%, signal=72%
136	GO_REGULATION_OF_POSTSYNAPSE_ORGANIZATION	86	1.61	0.038	0.989	4758	tags=40%, list=16%, signal=47%
137	GO_SARCOLEMMA	123	1.61	0.038	0.989	6346	tags=44%, list=22%, signal=56%
138	GO_POSTSYNAPTIC_SPECIALIZATION_ORGANIZATION	29	1.61	0.038	0.99	9119	tags=72%, list=32%, signal=106%
139	GO_POSTSYNAPSE_ORGANIZATION	140	1.61	0.039	0.991	6304	tags=44%, list=22%, signal=55%
140	GO_REGULATION_OF_CALCINEURIN_MEDIATED_SIGNALING	29	1.61	0.039	0.992	5914	tags=41%, list=20%, signal=52%
141	GO_CYCLIC_NUCLEOTIDE_BINDING	31	1.61	0.039	0.993	5912	tags=52%, list=20%, signal=65%
142	GO_CELL_COMMUNICATION_BY_ELECTRICAL_COUPLING_INVOLVED_IN_CARDIAC_CONDUCTION	23	1.61	0.039	0.994	2801	tags=35%, list=10%, signal=38%
143	GO_NEUROMUSCULAR_SYNAPTIC_TRANSMISSION	28	1.61	0.039	0.994	6166	tags=46%, list=21%, signal=59%
144	GO_NEUROMUSCULAR_JUNCTION_DEVELOPMENT	39	1.61	0.039	0.994	6891	tags=59%, list=24%, signal=77%
145	GO_CATION_CHANNEL_COMPLEX	200	1.61	0.039	0.994	6996	tags=46%, list=24%, signal=60%
146	GO_SECRETORY_GRANULE_ORGANIZATION	31	1.6	0.04	0.995	5431	tags=45%, list=19%, signal=56%
147	GO_CHONDROCYTE_DIFFERENTIATION_INVOLVED_IN_ENDOCHONDRAL_BONE_MORPHOGENESIS	27	1.6	0.04	0.995	4773	tags=41%, list=17%, signal=49%
148	GO_PRESYNAPSE_ORGANIZATION	36	1.6	0.04	0.995	6259	tags=47%, list=22%, signal=60%
149	GO_HINDBRAIN_MORPHOGENESIS	35	1.6	0.04	0.995	7129	tags=49%, list=25%, signal=64%
150	GO_LAMELLIPODIUM_ORGANIZATION	66	1.6	0.04	0.996	5136	tags=36%, list=18%, signal=44%
151	GO_ACTIN_FILAMENT_BINDING	162	1.6	0.041	0.996	8455	tags=51%, list=29%, signal=71%
152	GO_CELLULAR_PIGMENTATION	44	1.6	0.042	0.996	7638	tags=55%, list=26%, signal=74%
153	GO_HEPARAN_SULFATE_PROTEOGLYCAN_BIOSYNTHETIC_PROCESS	20	1.6	0.042	0.996	9182	tags=75%, list=32%, signal=110%
154	GO_RESPONSE_TO_MORPHINE	30	1.6	0.042	0.996	3520	tags=40%, list=12%, signal=45%
155	GO_POTASSIUM_CHANNEL_REGULATOR_ACTIVITY	41	1.59	0.043	0.999	7927	tags=54%, list=27%, signal=74%
156	GO_RHO_PROTEIN_SIGNAL_TRANSDUCTION	170	1.59	0.043	0.999	5998	tags=39%, list=21%, signal=49%
157	GO_SYNAPSE_MATURATION	22	1.59	0.043	0.999	3198	tags=36%, list=11%, signal=41%
158	GO_NEGATIVE_REGULATION_OF_MICROTUBULE_POLYMERIZATION_OR_DEPOLYMERIZATION	28	1.59	0.044	0.999	6000	tags=43%, list=21%, signal=54%
159	GO_NEURON_PROJECTION_ORGANIZATION	77	1.59	0.044	0.999	9989	tags=58%, list=35%, signal=89%
160	GO_DENDRITE_MORPHOGENESIS	121	1.59	0.044	0.999	10498	tags=64%, list=36%, signal=99%
161	GO_NEURON_MIGRATION	132	1.59	0.045	0.999	7319	tags=48%, list=25%, signal=65%
162	GO_REGULATION_OF_AXON_GUIDANCE	38	1.59	0.045	1	7319	tags=47%, list=25%, signal=63%
163	GO_AXONAL_FASCICULATION	22	1.59	0.045	1	4354	tags=50%, list=15%, signal=59%
164	GO_REGULATION_OF_CARTILAGE_DEVELOPMENT	58	1.59	0.045	1	8012	tags=47%, list=28%, signal=64%
165	GO_COLLAGEN_TRIMER	73	1.59	0.046	1	8209	tags=56%, list=28%, signal=78%
166	GO_CARDIAC_CONDUCTION	129	1.59	0.046	1	6996	tags=47%, list=24%, signal=61%
167	GO_ERBB2_SIGNALING_PATHWAY	29	1.59	0.046	1	5870	tags=41%, list=20%, signal=52%
168	GO_VENTRICULAR_CARDIAC_MUSCLE_CELL_ACTION_POTENTIAL	32	1.59	0.046	1	5782	tags=50%, list=20%, signal=62%
169	GO_REGULATION_OF_DENDRITE_DEVELOPMENT	129	1.59	0.045	1	9586	tags=58%, list=33%, signal=87%
170	GO_POSITIVE_REGULATION_OF_DENDRITE_MORPHOGENESIS	32	1.59	0.045	1	2240	tags=28%, list=8%, signal=30%
171	GO_VENTRICULAR_SYSTEM_DEVELOPMENT	25	1.59	0.045	1	7761	tags=64%, list=27%, signal=87%
172	GO_MEMBRANE_DEPOLARIZATION_DURING_CARDIAC_MUSCLE_CELL_ACTION_POTENTIAL	22	1.59	0.045	1	7134	tags=64%, list=25%, signal=84%
173	GO_NEUROMUSCULAR_JUNCTION	69	1.59	0.045	1	6282	tags=46%, list=22%, signal=59%
174	GO_STRIATED_MUSCLE_CONTRACTION	147	1.58	0.045	1	3825	tags=30%, list=13%, signal=34%
175	GO_PALLIUM_DEVELOPMENT	153	1.58	0.045	1	8710	tags=52%, list=30%, signal=74%
176	GO_NEURAL_RETINA_DEVELOPMENT	61	1.58	0.046	1	6116	tags=41%, list=21%, signal=52%
177	GO_POSITIVE_REGULATION_OF_CALCIUM_ION_TRANSMEMBRANE_TRANSPORT	57	1.58	0.046	1	5711	tags=39%, list=20%, signal=48%
178	GO_EXTRACELLULAR_MATRIX_STRUCTURAL_CONSTITUENT	140	1.58	0.047	1	9230	tags=58%, list=32%, signal=85%
179	GO_ACTIN_FILAMENT_BASED_MOVEMENT	119	1.58	0.047	1	8372	tags=50%, list=29%, signal=71%
180	GO_PROTEIN_KINASE_C_BINDING	47	1.58	0.047	1	7957	tags=51%, list=28%, signal=70%
181	GO_RHO_GTPASE_BINDING	141	1.58	0.047	1	5893	tags=40%, list=20%, signal=51%
182	GO_VESICLE_MEDIATED_TRANSPORT_IN_SYNAPSE	188	1.58	0.047	1	8866	tags=52%, list=31%, signal=74%
183	GO_REGULATION_OF_SIGNALING_RECEPTOR_ACTIVITY	146	1.58	0.047	1	9474	tags=52%, list=33%, signal=77%
184	GO_FIBROBLAST_APOPTOTIC_PROCESS	20	1.58	0.047	1	2478	tags=25%, list=9%, signal=27%
185	GO_MICROTUBULE_ORGANIZING_CENTER_LOCALIZATION	24	1.58	0.047	1	7689	tags=54%, list=27%, signal=74%
186	GO_DENDRITIC_SPINE_DEVELOPMENT	84	1.58	0.047	1	9586	tags=58%, list=33%, signal=87%
187	GO_CARDIAC_SEPTUM_MORPHOGENESIS	66	1.58	0.047	1	6394	tags=42%, list=22%, signal=54%
188	GO_VASODILATION	27	1.58	0.047	1	9209	tags=74%, list=32%, signal=109%
189	GO_REGULATION_OF_CHONDROCYTE_DIFFERENTIATION	44	1.58	0.047	1	8012	tags=50%, list=28%, signal=69%
190	GO_CONTRACTILE_ACTIN_FILAMENT_BUNDLE_ASSEMBLY	82	1.58	0.047	1	8716	tags=54%, list=30%, signal=77%
191	GO_PROTEOGLYCAN_METABOLIC_PROCESS	70	1.58	0.047	1	8575	tags=54%, list=30%, signal=77%
192	GO_AMYLOID_BETA_BINDING	68	1.57	0.047	1	10070	tags=60%, list=35%, signal=92%
193	GO_REGULATION_OF_SYNAPTIC_VESICLE_CYCLE	95	1.57	0.047	1	5139	tags=39%, list=18%, signal=47%
194	GO_ANCHORED_COMPONENT_OF_PLASMA_MEMBRANE	40	1.57	0.048	1	5076	tags=43%, list=18%, signal=51%
195	GO_SYNAPTIC_MEMBRANE_ADHESION	22	1.57	0.048	1	5714	tags=55%, list=20%, signal=68%
196	GO_SPECTRIN_BINDING	25	1.57	0.048	1	5961	tags=44%, list=21%, signal=55%
197	GO_REGULATION_OF_SYNAPTIC_TRANSMISSION_GABAERGIC	29	1.57	0.048	1	7536	tags=62%, list=26%, signal=84%
198	GO_POSITIVE_REGULATION_OF_DENDRITE_DEVELOPMENT	64	1.57	0.048	1	2845	tags=28%, list=10%, signal=31%
199	GO_DENDRITIC_SPINE_MORPHOGENESIS	52	1.57	0.048	1	9586	tags=62%, list=33%, signal=92%
200	GO_FILAMENTOUS_ACTIN	29	1.57	0.048	1	9172	tags=69%, list=32%, signal=101%
201	GO_ESTABLISHMENT_OF_MITOCHONDRION_LOCALIZATION	20	1.57	0.048	1	5938	tags=50%, list=21%, signal=63%
202	GO_T_CELL_SELECTION	43	1.57	0.048	1	9730	tags=65%, list=34%, signal=98%
203	GO_PROTEOGLYCAN_BIOSYNTHETIC_PROCESS	50	1.57	0.049	1	8575	tags=58%, list=30%, signal=82%
204	GO_SENSORY_PERCEPTION_OF_MECHANICAL_STIMULUS	144	1.57	0.048	1	6448	tags=44%, list=22%, signal=57%
205	GO_REGULATION_OF_CELL_SUBSTRATE_JUNCTION_ASSEMBLY	56	1.57	0.05	1	5637	tags=38%, list=19%, signal=46%
206	GO_EARLY_ENDOSOME_MEMBRANE	127	1.57	0.05	1	6468	tags=42%, list=22%, signal=54%
207	GO_CARDIAC_MUSCLE_CONTRACTION	118	1.57	0.05	1	2912	tags=29%, list=10%, signal=32%
208	GO_POSITIVE_REGULATION_OF_CARTILAGE_DEVELOPMENT	30	1.56	0.05	1	8012	tags=50%, list=28%, signal=69%
209	GO_ACTOMYOSIN_STRUCTURE_ORGANIZATION	167	1.56	0.05	1	9025	tags=51%, list=31%, signal=74%
210	GO_DENDRITE_CYTOPLASM	26	1.56	0.05	1	7366	tags=50%, list=25%, signal=67%
211	GO_REGULATION_OF_NEUROTRANSMITTER_TRANSPORT	118	1.56	0.05	1	7058	tags=45%, list=24%, signal=59%
212	GO_HIPPOCAMPAL_MOSSY_FIBER_TO_CA3_SYNAPSE	29	1.56	0.05	1	6392	tags=55%, list=22%, signal=71%
213	GO_PHOSPHOLIPID_TRANSPORT	75	1.56	0.05	1	8990	tags=56%, list=31%, signal=81%
214	GO_VESICLE_DOCKING	61	1.56	0.05	1	5606	tags=41%, list=19%, signal=51%
215	GO_EMBRYONIC_PATTERN_SPECIFICATION	48	1.56	0.051	1	7831	tags=48%, list=27%, signal=66%
216	GO_RAC_PROTEIN_SIGNAL_TRANSDUCTION	31	1.56	0.05	1	9422	tags=61%, list=33%, signal=91%
217	GO_GLUTAMATE_RECEPTOR_ACTIVITY	26	1.56	0.05	1	7393	tags=65%, list=26%, signal=88%
218	GO_INTRACELLULAR_STEROL_TRANSPORT	26	1.56	0.05	1	8864	tags=54%, list=31%, signal=78%
219	GO_WNT_SIGNALING_PATHWAY_CALCIUM_MODULATING_PATHWAY	34	1.56	0.05	1	7562	tags=53%, list=26%, signal=72%
220	GO_MOTOR_ACTIVITY	124	1.56	0.05	1	9785	tags=57%, list=34%, signal=86%
221	GO_MYELOID_DENDRITIC_CELL_ACTIVATION	26	1.56	0.05	1	5250	tags=38%, list=18%, signal=47%

## Sheet: MSURF_STAR_Cohort1
	GENE SET	SIZE	NES	FDR q-val	FWER p-val	RANK AT MAX	LEADING EDGE
1	GO_REGULATION_OF_NMDA_RECEPTOR_ACTIVITY	32	2.02	0.001	0.001	4862	tags=56%, list=17%, signal=68%
2	GO_NEGATIVE_CHEMOTAXIS	38	2.01	0.001	0.001	6630	tags=68%, list=23%, signal=89%
3	GO_GLUCURONOSYLTRANSFERASE_ACTIVITY	26	1.99	0.001	0.002	4442	tags=69%, list=15%, signal=82%
4	GO_HETEROPHILIC_CELL_CELL_ADHESION_VIA_PLASMA_MEMBRANE_CELL_ADHESION_MOLECULES	36	1.99	0.001	0.002	6122	tags=61%, list=21%, signal=77%
5	GO_VOLTAGE_GATED_CALCIUM_CHANNEL_COMPLEX	40	1.95	0.003	0.013	2032	tags=43%, list=7%, signal=46%
6	GO_URONIC_ACID_METABOLIC_PROCESS	20	1.93	0.004	0.021	4246	tags=65%, list=15%, signal=76%
7	GO_REGULATION_OF_GLUTAMATE_RECEPTOR_SIGNALING_PATHWAY	58	1.92	0.004	0.025	5070	tags=48%, list=18%, signal=58%
8	GO_GLUTAMATE_RECEPTOR_SIGNALING_PATHWAY	91	1.91	0.004	0.035	5190	tags=47%, list=18%, signal=57%
9	GO_CALCIUM_CHANNEL_COMPLEX	59	1.9	0.005	0.042	2226	tags=39%, list=8%, signal=42%
10	GO_CELL_CELL_ADHESION_MEDIATED_BY_CADHERIN	41	1.87	0.008	0.072	6257	tags=56%, list=22%, signal=71%
11	GO_NEURON_RECOGNITION	47	1.87	0.008	0.079	4113	tags=49%, list=14%, signal=57%
12	GO_INTRINSIC_COMPONENT_OF_POSTSYNAPTIC_DENSITY_MEMBRANE	46	1.86	0.008	0.083	4670	tags=50%, list=16%, signal=60%
13	GO_HEPARAN_SULFATE_PROTEOGLYCAN_METABOLIC_PROCESS	26	1.85	0.009	0.102	7101	tags=69%, list=25%, signal=92%
14	GO_REGULATION_OF_NEUROTRANSMITTER_RECEPTOR_ACTIVITY	67	1.84	0.01	0.129	4862	tags=43%, list=17%, signal=52%
15	GO_NEUROMUSCULAR_JUNCTION_DEVELOPMENT	39	1.84	0.01	0.141	7835	tags=62%, list=27%, signal=84%
16	GO_POSITIVE_REGULATION_OF_CALCIUM_ION_TRANSMEMBRANE_TRANSPORT	57	1.83	0.011	0.159	6169	tags=51%, list=21%, signal=65%
17	GO_PROXIMAL_DISTAL_PATTERN_FORMATION	29	1.83	0.011	0.163	5136	tags=45%, list=18%, signal=54%
18	GO_LONG_TERM_SYNAPTIC_DEPRESSION	28	1.83	0.011	0.174	4654	tags=54%, list=16%, signal=64%
19	GO_SYNAPTIC_MEMBRANE_ADHESION	22	1.82	0.011	0.191	4560	tags=55%, list=16%, signal=65%
20	GO_PROTEIN_LOCALIZATION_TO_POSTSYNAPTIC_MEMBRANE	37	1.82	0.011	0.196	5241	tags=49%, list=18%, signal=59%
21	GO_CHEMOREPELLENT_ACTIVITY	21	1.81	0.012	0.218	3820	tags=52%, list=13%, signal=60%
22	GO_RECEPTOR_LOCALIZATION_TO_SYNAPSE	48	1.81	0.012	0.219	6649	tags=54%, list=23%, signal=70%
23	GO_HOMOPHILIC_CELL_ADHESION_VIA_PLASMA_MEMBRANE_ADHESION_MOLECULES	147	1.81	0.012	0.232	6713	tags=55%, list=23%, signal=71%
24	GO_POSTSYNAPTIC_DENSITY_MEMBRANE	72	1.81	0.012	0.242	5190	tags=47%, list=18%, signal=57%
25	GO_NEGATIVE_REGULATION_OF_DENDRITE_DEVELOPMENT	23	1.81	0.011	0.242	3817	tags=48%, list=13%, signal=55%
26	GO_SYNAPTIC_TRANSMISSION_GLUTAMATERGIC	100	1.8	0.012	0.267	8181	tags=52%, list=28%, signal=72%
27	GO_ADHERENS_JUNCTION_ORGANIZATION	55	1.79	0.014	0.32	6257	tags=49%, list=22%, signal=63%
28	GO_REGULATION_OF_DENDRITE_DEVELOPMENT	129	1.79	0.015	0.339	8795	tags=57%, list=30%, signal=82%
29	GO_PROTEIN_LOCALIZATION_TO_SYNAPSE	71	1.77	0.018	0.397	9141	tags=59%, list=32%, signal=86%
30	GO_NEUROTRANSMITTER_UPTAKE	44	1.77	0.017	0.399	7399	tags=59%, list=26%, signal=79%
31	GO_NEURON_PROJECTION_EXTENSION_INVOLVED_IN_NEURON_PROJECTION_GUIDANCE	33	1.77	0.018	0.414	7772	tags=61%, list=27%, signal=83%
32	GO_POSITIVE_REGULATION_OF_DENDRITE_MORPHOGENESIS	32	1.77	0.018	0.424	7536	tags=50%, list=26%, signal=68%
33	GO_POSITIVE_REGULATION_OF_CYCLASE_ACTIVITY	20	1.77	0.017	0.431	5047	tags=45%, list=17%, signal=54%
34	GO_REGULATION_OF_PRESYNAPSE_ORGANIZATION	25	1.77	0.018	0.446	4670	tags=48%, list=16%, signal=57%
35	GO_GABA_ERGIC_SYNAPSE	60	1.76	0.02	0.494	4814	tags=48%, list=17%, signal=58%
36	GO_EXTRACELLULAR_VESICLE_BIOGENESIS	20	1.75	0.022	0.532	5076	tags=40%, list=18%, signal=48%
37	GO_INTRINSIC_COMPONENT_OF_SYNAPTIC_MEMBRANE	141	1.75	0.023	0.564	7621	tags=53%, list=26%, signal=72%
38	GO_POSITIVE_REGULATION_OF_DENDRITE_DEVELOPMENT	64	1.75	0.023	0.57	8671	tags=56%, list=30%, signal=80%
39	GO_FOREBRAIN_CELL_MIGRATION	50	1.75	0.023	0.582	9561	tags=74%, list=33%, signal=110%
40	GO_REGULATION_OF_SYNAPSE_ASSEMBLY	81	1.75	0.022	0.584	6497	tags=47%, list=22%, signal=60%
41	GO_POSITIVE_REGULATION_OF_CALCIUM_ION_TRANSMEMBRANE_TRANSPORTER_ACTIVITY	35	1.74	0.027	0.666	6169	tags=54%, list=21%, signal=69%
42	GO_EXTRACELLULAR_MATRIX_STRUCTURAL_CONSTITUENT_CONFERRING_TENSILE_STRENGTH	36	1.73	0.027	0.677	8537	tags=67%, list=30%, signal=94%
43	GO_SUBSTRATE_DEPENDENT_CELL_MIGRATION	23	1.73	0.027	0.695	8054	tags=70%, list=28%, signal=96%
44	GO_EXCITATORY_SYNAPSE	41	1.73	0.027	0.699	4908	tags=49%, list=17%, signal=59%
45	GO_RHO_GTPASE_BINDING	141	1.73	0.028	0.715	9103	tags=57%, list=31%, signal=83%
46	GO_ATP_DEPENDENT_MICROTUBULE_MOTOR_ACTIVITY	48	1.72	0.029	0.74	6649	tags=50%, list=23%, signal=65%
47	GO_NEGATIVE_REGULATION_OF_AXON_GUIDANCE	24	1.72	0.028	0.74	6273	tags=54%, list=22%, signal=69%
48	GO_REGULATION_OF_SYNAPTIC_TRANSMISSION_GLUTAMATERGIC	69	1.72	0.028	0.747	8098	tags=52%, list=28%, signal=72%
49	GO_SYNTAXIN_1_BINDING	23	1.72	0.03	0.777	5241	tags=57%, list=18%, signal=69%
50	GO_CALCIUM_CHANNEL_REGULATOR_ACTIVITY	40	1.72	0.03	0.777	4138	tags=35%, list=14%, signal=41%
51	GO_BETA_CATENIN_BINDING	69	1.71	0.031	0.803	7762	tags=54%, list=27%, signal=73%
52	GO_PURINE_NUCLEOSIDE_MONOPHOSPHATE_METABOLIC_PROCESS	29	1.71	0.031	0.807	2738	tags=38%, list=9%, signal=42%
53	GO_REGULATION_OF_VASCULAR_PERMEABILITY	32	1.71	0.03	0.812	2932	tags=31%, list=10%, signal=35%
54	GO_INTRINSIC_COMPONENT_OF_POSTSYNAPTIC_MEMBRANE	105	1.71	0.031	0.821	7595	tags=53%, list=26%, signal=72%
55	GO_TRABECULA_FORMATION	24	1.71	0.031	0.823	5935	tags=46%, list=21%, signal=58%
56	GO_SULFOTRANSFERASE_ACTIVITY	42	1.7	0.032	0.838	7167	tags=57%, list=25%, signal=76%
57	GO_PROTEOGLYCAN_METABOLIC_PROCESS	70	1.7	0.031	0.842	7739	tags=57%, list=27%, signal=78%
58	GO_DENDRITE_MORPHOGENESIS	121	1.7	0.031	0.843	9219	tags=55%, list=32%, signal=81%
59	GO_RETINAL_GANGLION_CELL_AXON_GUIDANCE	21	1.7	0.031	0.845	4113	tags=52%, list=14%, signal=61%
60	GO_RHO_GUANYL_NUCLEOTIDE_EXCHANGE_FACTOR_ACTIVITY	72	1.7	0.031	0.849	8730	tags=60%, list=30%, signal=85%
61	GO_SYNAPSE_ASSEMBLY	140	1.7	0.032	0.862	6497	tags=44%, list=22%, signal=56%
62	GO_ERBB2_SIGNALING_PATHWAY	29	1.7	0.032	0.868	2954	tags=31%, list=10%, signal=35%
63	GO_RAC_PROTEIN_SIGNAL_TRANSDUCTION	31	1.7	0.032	0.871	6281	tags=45%, list=22%, signal=58%
64	GO_REGULATION_OF_CARDIAC_CONDUCTION	64	1.7	0.032	0.873	7757	tags=55%, list=27%, signal=75%
65	GO_PHOSPHOTRANSFERASE_ACTIVITY_PHOSPHATE_GROUP_AS_ACCEPTOR	31	1.7	0.032	0.875	3045	tags=39%, list=11%, signal=43%
66	GO_POSITIVE_REGULATION_OF_T_CELL_MIGRATION	27	1.69	0.032	0.882	6630	tags=52%, list=23%, signal=67%
67	GO_ALPHA_ACTININ_BINDING	26	1.69	0.031	0.883	6389	tags=50%, list=22%, signal=64%
68	GO_CHONDROCYTE_DEVELOPMENT	41	1.69	0.031	0.884	8422	tags=59%, list=29%, signal=82%
69	GO_I_BAND	118	1.69	0.031	0.887	5852	tags=42%, list=20%, signal=53%
70	GO_AMINOGLYCAN_BIOSYNTHETIC_PROCESS	87	1.69	0.032	0.897	5048	tags=41%, list=17%, signal=50%
71	GO_FILOPODIUM	91	1.69	0.032	0.898	8211	tags=52%, list=28%, signal=72%
72	GO_HEPARAN_SULFATE_PROTEOGLYCAN_BIOSYNTHETIC_PROCESS	20	1.69	0.031	0.899	7101	tags=65%, list=25%, signal=86%
73	GO_PEPTIDE_ANTIGEN_BINDING	24	1.69	0.031	0.903	7143	tags=58%, list=25%, signal=77%
74	GO_PODOSOME	27	1.69	0.032	0.911	6450	tags=44%, list=22%, signal=57%
75	GO_INFLAMMATORY_RESPONSE_TO_ANTIGENIC_STIMULUS	43	1.69	0.032	0.912	8171	tags=58%, list=28%, signal=81%
76	GO_ACTININ_BINDING	32	1.69	0.032	0.913	6389	tags=50%, list=22%, signal=64%
77	GO_CALCIUM_ION_TRANSMEMBRANE_TRANSPORTER_ACTIVITY	126	1.68	0.032	0.921	7203	tags=47%, list=25%, signal=62%
78	GO_NUCLEUS_LOCALIZATION	25	1.68	0.034	0.933	7446	tags=60%, list=26%, signal=81%
79	GO_VOLTAGE_GATED_CALCIUM_CHANNEL_ACTIVITY	45	1.68	0.034	0.937	3240	tags=38%, list=11%, signal=42%
80	GO_ANCHORED_COMPONENT_OF_PLASMA_MEMBRANE	40	1.68	0.034	0.938	4516	tags=48%, list=16%, signal=56%
81	GO_POSITIVE_REGULATION_OF_CELL_MATRIX_ADHESION	49	1.68	0.034	0.939	8054	tags=63%, list=28%, signal=88%
82	GO_REGULATION_OF_RHO_PROTEIN_SIGNAL_TRANSDUCTION	120	1.68	0.034	0.94	8739	tags=56%, list=30%, signal=80%
83	GO_REGULATION_OF_CALCIUM_ION_TRANSMEMBRANE_TRANSPORT	130	1.68	0.034	0.942	5852	tags=42%, list=20%, signal=53%
84	GO_POSITIVE_REGULATION_OF_LYMPHOCYTE_MIGRATION	33	1.67	0.034	0.942	5580	tags=45%, list=19%, signal=56%
85	GO_SIALYLTRANSFERASE_ACTIVITY	20	1.67	0.034	0.945	3952	tags=45%, list=14%, signal=52%
86	GO_SIALYLATION	20	1.67	0.033	0.945	3952	tags=45%, list=14%, signal=52%
87	GO_AUTOPHAGOSOME_ORGANIZATION	73	1.67	0.033	0.947	8578	tags=56%, list=30%, signal=80%
88	GO_REGULATION_OF_HOMOTYPIC_CELL_CELL_ADHESION	25	1.67	0.033	0.948	2292	tags=36%, list=8%, signal=39%
89	GO_POSITIVE_REGULATION_OF_SYNAPTIC_TRANSMISSION_GLUTAMATERGIC	25	1.67	0.033	0.948	8098	tags=64%, list=28%, signal=89%
90	GO_VASCULAR_ENDOTHELIAL_GROWTH_FACTOR_RECEPTOR_SIGNALING_PATHWAY	81	1.67	0.033	0.95	9138	tags=58%, list=32%, signal=85%
91	GO_REGULATION_OF_POSTSYNAPSE_ORGANIZATION	86	1.67	0.033	0.95	6389	tags=42%, list=22%, signal=54%
92	GO_POSITIVE_REGULATION_OF_NEUROTRANSMITTER_SECRETION	21	1.67	0.033	0.95	1709	tags=33%, list=6%, signal=35%
93	GO_REGULATION_OF_RELEASE_OF_SEQUESTERED_CALCIUM_ION_INTO_CYTOSOL	66	1.67	0.033	0.953	7757	tags=52%, list=27%, signal=70%
94	GO_POSITIVE_REGULATION_OF_CELL_SUBSTRATE_JUNCTION_ORGANIZATION	25	1.67	0.033	0.958	8054	tags=72%, list=28%, signal=100%
95	GO_CELL_COMMUNICATION_BY_ELECTRICAL_COUPLING_INVOLVED_IN_CARDIAC_CONDUCTION	23	1.67	0.032	0.959	4639	tags=48%, list=16%, signal=57%
96	GO_POSTSYNAPTIC_SPECIALIZATION_MEMBRANE	93	1.67	0.032	0.961	5190	tags=42%, list=18%, signal=51%
97	GO_CHONDROCYTE_DIFFERENTIATION	108	1.67	0.033	0.967	8422	tags=52%, list=29%, signal=73%
98	GO_REGULATION_OF_SYNAPSE_STRUCTURE_OR_ACTIVITY	191	1.67	0.033	0.967	6723	tags=45%, list=23%, signal=58%
99	GO_PERIKARYON	108	1.67	0.033	0.967	6705	tags=47%, list=23%, signal=61%
100	GO_MITOTIC_RECOMBINATION	20	1.67	0.033	0.967	7805	tags=65%, list=27%, signal=89%
101	GO_POSTSYNAPTIC_SPECIALIZATION_ORGANIZATION	29	1.66	0.034	0.97	2582	tags=38%, list=9%, signal=42%
102	GO_PRESYNAPSE_ORGANIZATION	36	1.66	0.034	0.972	4670	tags=39%, list=16%, signal=46%
103	GO_POSITIVE_REGULATION_OF_CELL_MORPHOGENESIS_INVOLVED_IN_DIFFERENTIATION	130	1.66	0.034	0.974	7861	tags=43%, list=27%, signal=59%
104	GO_SMOOTH_MUSCLE_CONTRACTION	97	1.66	0.034	0.974	5042	tags=36%, list=17%, signal=44%
105	GO_POSTSYNAPSE_ORGANIZATION	140	1.66	0.034	0.974	7835	tags=47%, list=27%, signal=64%
106	GO_REPLACEMENT_OSSIFICATION	26	1.66	0.034	0.975	7567	tags=54%, list=26%, signal=73%
107	GO_REGULATION_OF_DENDRITE_MORPHOGENESIS	75	1.66	0.034	0.975	7861	tags=49%, list=27%, signal=68%
108	GO_POSITIVE_REGULATION_OF_BLOOD_VESSEL_DIAMETER	52	1.66	0.035	0.977	8965	tags=56%, list=31%, signal=81%
109	GO_POSTSYNAPSE_ASSEMBLY	26	1.66	0.034	0.977	4421	tags=42%, list=15%, signal=50%
110	GO_CATENIN_COMPLEX	26	1.66	0.034	0.979	6257	tags=54%, list=22%, signal=69%
111	GO_PROSTATE_GLAND_MORPHOGENESIS	25	1.66	0.034	0.979	8671	tags=60%, list=30%, signal=86%
112	GO_COLLATERAL_SPROUTING	23	1.66	0.034	0.979	4473	tags=52%, list=15%, signal=62%
113	GO_MUSCLE_FIBER_DEVELOPMENT	52	1.65	0.035	0.981	6074	tags=40%, list=21%, signal=51%
114	GO_CELL_COMMUNICATION_BY_ELECTRICAL_COUPLING	30	1.65	0.035	0.984	8231	tags=60%, list=28%, signal=84%
115	GO_RAC_GTPASE_BINDING	48	1.65	0.035	0.984	3016	tags=33%, list=10%, signal=37%
116	GO_PRESYNAPTIC_MEMBRANE	135	1.65	0.035	0.984	6770	tags=47%, list=23%, signal=62%
117	GO_REGULATION_OF_CELLULAR_EXTRAVASATION	23	1.65	0.035	0.984	5829	tags=57%, list=20%, signal=71%
118	GO_C4_DICARBOXYLATE_TRANSPORT	21	1.65	0.035	0.984	7892	tags=71%, list=27%, signal=98%
119	GO_SEMAPHORIN_PLEXIN_SIGNALING_PATHWAY	31	1.65	0.035	0.985	6281	tags=52%, list=22%, signal=66%
120	GO_PROTEOGLYCAN_BIOSYNTHETIC_PROCESS	50	1.65	0.035	0.987	7739	tags=58%, list=27%, signal=79%
121	GO_POSITIVE_REGULATION_OF_SMALL_GTPASE_MEDIATED_SIGNAL_TRANSDUCTION	59	1.65	0.035	0.987	8693	tags=54%, list=30%, signal=77%
122	GO_REGULATION_OF_SYNAPTIC_PLASTICITY	170	1.65	0.035	0.987	7358	tags=47%, list=25%, signal=63%
123	GO_BRANCHING_INVOLVED_IN_MAMMARY_GLAND_DUCT_MORPHOGENESIS	23	1.65	0.034	0.988	5542	tags=39%, list=19%, signal=48%
124	GO_CELL_CELL_JUNCTION_ASSEMBLY	112	1.65	0.035	0.988	8533	tags=51%, list=29%, signal=72%
125	GO_INNERVATION	26	1.64	0.036	0.99	5925	tags=58%, list=20%, signal=72%
126	GO_CALCIUM_ION_TRANSMEMBRANE_IMPORT_INTO_CYTOSOL	123	1.64	0.036	0.99	8491	tags=53%, list=29%, signal=74%
127	GO_CARDIAC_CELL_DEVELOPMENT	81	1.64	0.036	0.99	8987	tags=54%, list=31%, signal=79%
128	GO_INTRINSIC_COMPONENT_OF_POSTSYNAPTIC_SPECIALIZATION_MEMBRANE	66	1.64	0.036	0.991	4814	tags=41%, list=17%, signal=49%
129	GO_NEURON_SPINE	148	1.64	0.037	0.994	7835	tags=51%, list=27%, signal=69%
130	GO_NOTCH_BINDING	20	1.64	0.038	0.996	5386	tags=55%, list=19%, signal=68%
131	GO_NEUROMUSCULAR_PROCESS_CONTROLLING_BALANCE	43	1.64	0.039	0.997	7963	tags=53%, list=28%, signal=74%
132	GO_SCHAFFER_COLLATERAL_CA1_SYNAPSE	73	1.64	0.039	0.997	5627	tags=44%, list=19%, signal=54%
133	GO_POSITIVE_REGULATION_OF_CELL_SUBSTRATE_ADHESION	102	1.64	0.039	0.997	7486	tags=49%, list=26%, signal=66%
134	GO_POSITIVE_REGULATION_OF_CELL_JUNCTION_ASSEMBLY	34	1.64	0.039	0.997	8533	tags=68%, list=29%, signal=96%
135	GO_VESICLE_MEDIATED_TRANSPORT_BETWEEN_ENDOSOMAL_COMPARTMENTS	36	1.63	0.039	0.998	3711	tags=31%, list=13%, signal=35%
136	GO_CYCLIC_NUCLEOTIDE_METABOLIC_PROCESS	35	1.63	0.039	0.998	4191	tags=43%, list=14%, signal=50%
137	GO_B_CELL_RECEPTOR_SIGNALING_PATHWAY	64	1.63	0.039	0.998	6201	tags=44%, list=21%, signal=56%
138	GO_REGULATION_OF_POSTSYNAPTIC_MEMBRANE_POTENTIAL	127	1.63	0.039	0.998	8243	tags=46%, list=28%, signal=65%
139	GO_REGULATION_OF_CALCIUM_ION_TRANSMEMBRANE_TRANSPORTER_ACTIVITY	81	1.63	0.039	0.998	8315	tags=52%, list=29%, signal=73%
140	GO_VASCULAR_ENDOTHELIAL_GROWTH_FACTOR_PRODUCTION	25	1.63	0.039	0.998	6811	tags=64%, list=24%, signal=84%
141	GO_TRANSFERASE_ACTIVITY_TRANSFERRING_SULFUR_CONTAINING_GROUPS	58	1.63	0.039	0.998	7167	tags=50%, list=25%, signal=66%
142	GO_GLUTAMATE_RECEPTOR_ACTIVITY	26	1.63	0.039	0.998	5190	tags=46%, list=18%, signal=56%
143	GO_MOTOR_ACTIVITY	124	1.63	0.039	0.998	6964	tags=46%, list=24%, signal=60%
144	GO_DENDRITIC_SPINE_DEVELOPMENT	84	1.63	0.039	0.999	11115	tags=65%, list=38%, signal=106%
145	GO_POSITIVE_REGULATION_OF_RELEASE_OF_SEQUESTERED_CALCIUM_ION_INTO_CYTOSOL	32	1.63	0.039	0.999	6169	tags=50%, list=21%, signal=63%
146	GO_PROTEIN_TYROSINE_PHOSPHATASE_ACTIVITY	82	1.63	0.039	0.999	8263	tags=49%, list=29%, signal=68%
147	GO_CEREBRAL_CORTEX_DEVELOPMENT	103	1.63	0.039	0.999	7612	tags=49%, list=26%, signal=66%
148	GO_REGULATION_OF_AXON_GUIDANCE	38	1.63	0.039	1	4063	tags=39%, list=14%, signal=46%
149	GO_SARCOLEMMA	123	1.62	0.041	1	7556	tags=48%, list=26%, signal=65%
150	GO_REGULATION_OF_SYNAPTIC_VESICLE_EXOCYTOSIS	65	1.62	0.041	1	5696	tags=37%, list=20%, signal=46%
151	GO_SARCOPLASMIC_RETICULUM_MEMBRANE	35	1.62	0.042	1	8580	tags=60%, list=30%, signal=85%
152	GO_REGULATION_OF_CALCIUM_ION_TRANSPORT_INTO_CYTOSOL	85	1.62	0.042	1	8876	tags=53%, list=31%, signal=76%
153	GO_POSITIVE_REGULATION_OF_CARTILAGE_DEVELOPMENT	30	1.62	0.042	1	7739	tags=50%, list=27%, signal=68%
154	GO_CALMODULIN_BINDING	182	1.62	0.042	1	6704	tags=46%, list=23%, signal=60%
155	GO_RAS_GUANYL_NUCLEOTIDE_EXCHANGE_FACTOR_ACTIVITY	123	1.62	0.042	1	10845	tags=63%, list=37%, signal=101%
156	GO_AMINOGLYCAN_CATABOLIC_PROCESS	48	1.62	0.042	1	7052	tags=50%, list=24%, signal=66%
157	GO_ANTIGEN_BINDING	64	1.62	0.042	1	7544	tags=50%, list=26%, signal=67%
158	GO_VACUOLE_ORGANIZATION	130	1.62	0.042	1	8727	tags=52%, list=30%, signal=73%
159	GO_CYCLIC_NUCLEOTIDE_PHOSPHODIESTERASE_ACTIVITY	26	1.62	0.042	1	7326	tags=62%, list=25%, signal=82%
160	GO_FILAMENTOUS_ACTIN	29	1.62	0.042	1	6389	tags=48%, list=22%, signal=62%
161	GO_FOCAL_ADHESION_ASSEMBLY	73	1.62	0.042	1	9189	tags=58%, list=32%, signal=84%
162	GO_REGULATION_OF_AUTOPHAGOSOME_ASSEMBLY	26	1.62	0.042	1	8578	tags=58%, list=30%, signal=82%
163	GO_NEUROTRANSMITTER_RECEPTOR_COMPLEX	50	1.62	0.042	1	8866	tags=56%, list=31%, signal=81%
164	GO_ENDOCHONDRAL_BONE_MORPHOGENESIS	69	1.61	0.043	1	8422	tags=52%, list=29%, signal=73%
165	GO_NEGATIVE_REGULATION_OF_CHEMOTAXIS	52	1.61	0.043	1	3820	tags=37%, list=13%, signal=42%
166	GO_REGULATION_OF_POSTSYNAPTIC_MEMBRANE_NEUROTRANSMITTER_RECEPTOR_LEVELS	59	1.61	0.042	1	6238	tags=46%, list=22%, signal=58%
167	GO_MULTICELLULAR_ORGANISMAL_SIGNALING	183	1.61	0.042	1	5852	tags=40%, list=20%, signal=50%
168	GO_VASODILATION	27	1.61	0.042	1	8965	tags=63%, list=31%, signal=91%
169	GO_CALCIUM_ION_IMPORT	67	1.61	0.043	1	6504	tags=39%, list=22%, signal=50%
170	GO_REGULATION_OF_RECEPTOR_INTERNALIZATION	48	1.61	0.043	1	4967	tags=40%, list=17%, signal=48%
171	GO_POSITIVE_REGULATION_OF_VASCULAR_ENDOTHELIAL_GROWTH_FACTOR_PRODUCTION	22	1.61	0.043	1	6811	tags=64%, list=24%, signal=83%
172	GO_INTRINSIC_COMPONENT_OF_PRESYNAPTIC_MEMBRANE	72	1.61	0.043	1	7621	tags=51%, list=26%, signal=70%
173	GO_CYTOSOLIC_CALCIUM_ION_TRANSPORT	153	1.61	0.043	1	8876	tags=51%, list=31%, signal=73%
174	GO_POSITIVE_REGULATION_OF_CALCIUM_ION_TRANSPORT	103	1.61	0.043	1	8876	tags=49%, list=31%, signal=70%
175	GO_POSITIVE_REGULATION_OF_LEUKOCYTE_MIGRATION	101	1.61	0.042	1	6773	tags=42%, list=23%, signal=54%
176	GO_LIPID_TRANSLOCATION	42	1.61	0.043	1	11497	tags=76%, list=40%, signal=126%
177	GO_CARDIAC_CONDUCTION	129	1.61	0.042	1	6074	tags=42%, list=21%, signal=53%
178	GO_NEGATIVE_REGULATION_OF_AXONOGENESIS	55	1.61	0.042	1	7772	tags=55%, list=27%, signal=74%
179	GO_ADULT_LOCOMOTORY_BEHAVIOR	70	1.61	0.043	1	10560	tags=61%, list=37%, signal=97%
180	GO_RIBONUCLEOSIDE_MONOPHOSPHATE_METABOLIC_PROCESS	38	1.61	0.043	1	4072	tags=37%, list=14%, signal=43%
181	GO_VASCULAR_SMOOTH_MUSCLE_CONTRACTION	23	1.61	0.043	1	3850	tags=39%, list=13%, signal=45%
182	GO_REGULATION_OF_AMPA_RECEPTOR_ACTIVITY	24	1.61	0.042	1	4444	tags=42%, list=15%, signal=49%
183	GO_CEREBRAL_CORTEX_CELL_MIGRATION	35	1.61	0.043	1	9561	tags=69%, list=33%, signal=102%
184	GO_NUCLEOSIDE_PHOSPHATE_CATABOLIC_PROCESS	58	1.61	0.043	1	9328	tags=53%, list=32%, signal=79%
185	GO_COLLAGEN_METABOLIC_PROCESS	87	1.61	0.043	1	7575	tags=45%, list=26%, signal=61%
186	GO_ACTIN_BASED_CELL_PROJECTION	180	1.6	0.043	1	8211	tags=49%, list=28%, signal=69%
187	GO_RHO_PROTEIN_SIGNAL_TRANSDUCTION	170	1.6	0.044	1	8739	tags=51%, list=30%, signal=73%
188	GO_OUTFLOW_TRACT_MORPHOGENESIS	71	1.6	0.044	1	7741	tags=49%, list=27%, signal=67%
189	GO_CELL_SUBSTRATE_JUNCTION_ORGANIZATION	87	1.6	0.044	1	7478	tags=49%, list=26%, signal=66%
190	GO_CELL_CELL_JUNCTION_ORGANIZATION	158	1.6	0.044	1	8937	tags=50%, list=31%, signal=72%
191	GO_DYNEIN_INTERMEDIATE_CHAIN_BINDING	28	1.6	0.045	1	3602	tags=39%, list=12%, signal=45%
192	GO_PEPTIDYL_TYROSINE_DEPHOSPHORYLATION	83	1.6	0.046	1	8263	tags=48%, list=29%, signal=67%
193	GO_ENDODERM_DEVELOPMENT	64	1.6	0.046	1	9191	tags=52%, list=32%, signal=75%
194	GO_CHONDROCYTE_DEVELOPMENT_INVOLVED_IN_ENDOCHONDRAL_BONE_MORPHOGENESIS	21	1.6	0.046	1	5668	tags=52%, list=20%, signal=65%
195	GO_NUCLEOSIDE_MONOPHOSPHATE_METABOLIC_PROCESS	54	1.6	0.046	1	3139	tags=30%, list=11%, signal=33%
196	GO_REGULATION_OF_CATION_CHANNEL_ACTIVITY	156	1.6	0.046	1	5127	tags=36%, list=18%, signal=43%
197	GO_NEGATIVE_REGULATION_OF_SYNAPTIC_TRANSMISSION	68	1.6	0.046	1	4654	tags=34%, list=16%, signal=40%
198	GO_NEUROTRANSMITTER_RECEPTOR_TRANSPORT	44	1.6	0.046	1	6649	tags=48%, list=23%, signal=62%
199	GO_ESTABLISHMENT_OF_MITOCHONDRION_LOCALIZATION	20	1.6	0.046	1	6473	tags=55%, list=22%, signal=71%
200	GO_BONE_MORPHOGENESIS	102	1.59	0.047	1	8422	tags=48%, list=29%, signal=68%
201	GO_CAVEOLA	70	1.59	0.047	1	8739	tags=57%, list=30%, signal=82%
202	GO_POSITIVE_REGULATION_OF_LYASE_ACTIVITY	21	1.59	0.047	1	6009	tags=43%, list=21%, signal=54%
203	GO_TRANSMEMBRANE_RECEPTOR_PROTEIN_TYROSINE_KINASE_ACTIVITY	61	1.59	0.047	1	8390	tags=52%, list=29%, signal=74%
204	GO_GROWTH_FACTOR_BINDING	120	1.59	0.047	1	9277	tags=56%, list=32%, signal=82%
205	GO_PROTEIN_COMPLEX_INVOLVED_IN_CELL_ADHESION	30	1.59	0.047	1	9528	tags=70%, list=33%, signal=104%
206	GO_REGULATION_OF_VACUOLE_ORGANIZATION	34	1.59	0.047	1	8578	tags=56%, list=30%, signal=79%
207	GO_AMYLOID_BETA_BINDING	68	1.59	0.047	1	11155	tags=60%, list=39%, signal=98%
208	GO_DENDRITIC_SHAFT	34	1.59	0.047	1	9966	tags=68%, list=34%, signal=103%
209	GO_UDP_GLYCOSYLTRANSFERASE_ACTIVITY	118	1.59	0.047	1	5670	tags=41%, list=20%, signal=50%
210	GO_RETINOIC_ACID_METABOLIC_PROCESS	31	1.59	0.047	1	7096	tags=48%, list=25%, signal=64%
211	GO_LUMENAL_SIDE_OF_ENDOPLASMIC_RETICULUM_MEMBRANE	21	1.59	0.047	1	6174	tags=52%, list=21%, signal=67%
212	GO_POSITIVE_REGULATION_OF_AXONOGENESIS	74	1.59	0.047	1	6751	tags=41%, list=23%, signal=53%
213	GO_PHOSPHATIDYLINOSITOL_3_PHOSPHATE_BINDING	32	1.59	0.048	1	5127	tags=44%, list=18%, signal=53%
214	GO_RESPONSE_TO_MORPHINE	30	1.59	0.048	1	6416	tags=47%, list=22%, signal=60%
215	GO_SYNAPTIC_VESICLE_EXOCYTOSIS	101	1.59	0.048	1	8299	tags=47%, list=29%, signal=65%
216	GO_CEREBELLAR_CORTEX_DEVELOPMENT	39	1.59	0.047	1	8243	tags=56%, list=28%, signal=79%
217	GO_NEUROTRANSMITTER_SECRETION	147	1.59	0.048	1	6993	tags=40%, list=24%, signal=53%
218	GO_REGULATION_OF_CALCINEURIN_MEDIATED_SIGNALING	29	1.59	0.047	1	1788	tags=31%, list=6%, signal=33%
219	GO_MICROTUBULE_MOTOR_ACTIVITY	79	1.59	0.047	1	6964	tags=44%, list=24%, signal=58%
220	GO_PURINE_CONTAINING_COMPOUND_CATABOLIC_PROCESS	43	1.59	0.047	1	9328	tags=56%, list=32%, signal=82%
221	GO_ADHERENS_JUNCTION	145	1.59	0.047	1	7989	tags=48%, list=28%, signal=65%
222	GO_POSITIVE_REGULATION_OF_CALCIUM_ION_TRANSPORT_INTO_CYTOSOL	45	1.58	0.048	1	8876	tags=53%, list=31%, signal=77%
223	GO_TRANSFERASE_ACTIVITY_TRANSFERRING_HEXOSYL_GROUPS	172	1.58	0.049	1	5777	tags=38%, list=20%, signal=48%
224	GO_REGULATION_OF_MEMBRANE_LIPID_DISTRIBUTION	46	1.58	0.049	1	11073	tags=74%, list=38%, signal=120%
225	GO_REGULATION_OF_CELL_MATRIX_ADHESION	107	1.58	0.049	1	8239	tags=50%, list=28%, signal=70%
226	GO_POSITIVE_REGULATION_OF_MITOTIC_NUCLEAR_DIVISION	39	1.58	0.049	1	5120	tags=36%, list=18%, signal=44%
227	GO_MAIN_AXON	62	1.58	0.05	1	9799	tags=61%, list=34%, signal=92%
228	GO_NEUROMUSCULAR_PROCESS	91	1.58	0.05	1	7966	tags=45%, list=28%, signal=62%
229	GO_EPIDERMAL_GROWTH_FACTOR_RECEPTOR_BINDING	28	1.58	0.051	1	7249	tags=43%, list=25%, signal=57%
230	GO_PRESYNAPTIC_ACTIVE_ZONE	57	1.58	0.05	1	4421	tags=35%, list=15%, signal=41%
231	GO_CELLULAR_RESPONSE_TO_AMYLOID_BETA	39	1.58	0.05	1	6881	tags=46%, list=24%, signal=60%

## Sheet: UNIVARIATE_Cohort1
	GENE SET	SIZE	NES	FDR q-val	FWER p-val	RANK AT MAX	LEADING EDGE
1	GO_REGULATION_OF_PRESYNAPSE_ORGANIZATION	25	1.45	0.017	0.017	919	tags=20%, list=3%, signal=21%
2	GO_CHONDROCYTE_DEVELOPMENT_INVOLVED_IN_ENDOCHONDRAL_BONE_MORPHOGENESIS	21	1.45	0.014	0.029	2	tags=5%, list=0%, signal=5%
3	GO_EXTRACELLULAR_TRANSPORT	26	1.43	0.023	0.067	1	tags=4%, list=0%, signal=4%
4	GO_POSITIVE_T_CELL_SELECTION	30	1.43	0.019	0.074	318	tags=10%, list=1%, signal=10%
5	GO_GROWTH_PLATE_CARTILAGE_CHONDROCYTE_DIFFERENTIATION	21	1.43	0.019	0.09	2	tags=5%, list=0%, signal=5%
6	GO_IONOTROPIC_GLUTAMATE_RECEPTOR_SIGNALING_PATHWAY	22	1.42	0.022	0.124	290	tags=5%, list=1%, signal=5%
7	GO_POSITIVE_REGULATION_OF_MESENCHYMAL_CELL_PROLIFERATION	23	1.42	0.02	0.131	28	tags=9%, list=0%, signal=9%
8	GO_CHONDROCYTE_DIFFERENTIATION_INVOLVED_IN_ENDOCHONDRAL_BONE_MORPHOGENESIS	27	1.41	0.019	0.14	2	tags=4%, list=0%, signal=4%
9	GO_T_CELL_LINEAGE_COMMITMENT	22	1.41	0.019	0.153	28	tags=9%, list=0%, signal=9%
10	GO_REGULATION_OF_MESENCHYMAL_CELL_PROLIFERATION	31	1.41	0.018	0.161	28	tags=6%, list=0%, signal=6%
11	GO_CHONDROCYTE_DEVELOPMENT	41	1.4	0.032	0.296	2	tags=2%, list=0%, signal=2%
12	GO_TRANSFORMING_GROWTH_FACTOR_BETA_BINDING	20	1.39	0.038	0.377	2	tags=5%, list=0%, signal=5%
13	GO_PRESYNAPSE_ORGANIZATION	36	1.38	0.047	0.461	1769	tags=19%, list=6%, signal=21%
14	GO_MEMBRANE_RAFT_ORGANIZATION	24	1.38	0.047	0.482	826	tags=17%, list=3%, signal=17%
15	GO_HEART_VALVE_DEVELOPMENT	54	1.38	0.047	0.504	6	tags=4%, list=0%, signal=4%

## Sheet: MSURF_Cohort2
	GENE SET	SIZE	NES	FDR q-val	FWER p-val	RANK AT MAX	LEADING EDGE
1	GO_EXCITATORY_SYNAPSE	41	1.91	0.014	0.014	4016	tags=56%, list=14%, signal=65%
2	GO_MACROPHAGE_DIFFERENTIATION	38	1.9	0.008	0.016	4511	tags=45%, list=16%, signal=53%
3	GO_NEGATIVE_CHEMOTAXIS	38	1.88	0.008	0.022	4821	tags=58%, list=17%, signal=69%
4	GO_SYNAPTIC_MEMBRANE_ADHESION	22	1.84	0.014	0.055	5440	tags=68%, list=19%, signal=84%
5	GO_REGULATION_OF_MACROPHAGE_DIFFERENTIATION	20	1.84	0.013	0.065	4511	tags=55%, list=16%, signal=65%
6	GO_REGULATION_OF_AMPA_RECEPTOR_ACTIVITY	21	1.83	0.012	0.07	5463	tags=67%, list=19%, signal=82%
7	GO_INSULIN_LIKE_GROWTH_FACTOR_BINDING	23	1.83	0.011	0.074	1359	tags=30%, list=5%, signal=32%
8	GO_AMPA_GLUTAMATE_RECEPTOR_COMPLEX	22	1.82	0.011	0.086	3668	tags=55%, list=13%, signal=62%
9	GO_REGULATION_OF_LAMELLIPODIUM_ASSEMBLY	25	1.8	0.02	0.158	4505	tags=44%, list=16%, signal=52%
10	GO_CELL_CELL_SIGNALING_INVOLVED_IN_CARDIAC_CONDUCTION	28	1.79	0.021	0.185	5703	tags=57%, list=20%, signal=71%
11	GO_REGULATION_OF_HEART_RATE_BY_CARDIAC_CONDUCTION	35	1.78	0.025	0.233	5703	tags=54%, list=20%, signal=67%
12	GO_BASEMENT_MEMBRANE	80	1.77	0.025	0.256	4824	tags=48%, list=17%, signal=57%
13	GO_REGULATION_OF_LAMELLIPODIUM_ORGANIZATION	33	1.77	0.023	0.259	4505	tags=45%, list=16%, signal=54%
14	GO_VOLTAGE_GATED_CALCIUM_CHANNEL_ACTIVITY	45	1.76	0.028	0.318	5235	tags=56%, list=18%, signal=68%
15	GO_LAMELLIPODIUM_ASSEMBLY	52	1.75	0.029	0.353	4505	tags=40%, list=16%, signal=48%
16	GO_REGULATION_OF_GLUTAMATE_RECEPTOR_SIGNALING_PATHWAY	57	1.75	0.028	0.364	5729	tags=54%, list=20%, signal=68%
17	GO_NEGATIVE_REGULATION_OF_RHO_PROTEIN_SIGNAL_TRANSDUCTION	20	1.74	0.029	0.389	5302	tags=60%, list=18%, signal=73%
18	GO_REGULATION_OF_MEMBRANE_LIPID_DISTRIBUTION	45	1.74	0.027	0.39	8408	tags=69%, list=29%, signal=97%
19	GO_LIPID_TRANSLOCATION	42	1.74	0.027	0.401	8408	tags=69%, list=29%, signal=97%
20	GO_EPITHELIAL_CELL_MORPHOGENESIS	27	1.74	0.028	0.434	6613	tags=59%, list=23%, signal=77%
21	GO_INTRINSIC_COMPONENT_OF_POSTSYNAPTIC_DENSITY_MEMBRANE	47	1.73	0.029	0.455	4637	tags=49%, list=16%, signal=58%
22	GO_SYNAPSE_ASSEMBLY	141	1.73	0.03	0.481	5550	tags=45%, list=19%, signal=55%
23	GO_VOLTAGE_GATED_CALCIUM_CHANNEL_COMPLEX	38	1.73	0.029	0.492	4378	tags=50%, list=15%, signal=59%
24	GO_VOLTAGE_GATED_ION_CHANNEL_ACTIVITY	171	1.73	0.028	0.496	5235	tags=44%, list=18%, signal=54%
25	GO_REGULATION_OF_RHO_PROTEIN_SIGNAL_TRANSDUCTION	121	1.72	0.03	0.525	5581	tags=47%, list=19%, signal=58%
26	GO_ION_GATED_CHANNEL_ACTIVITY	45	1.72	0.029	0.525	5187	tags=49%, list=18%, signal=59%
27	GO_ACTIN_FILAMENT_BUNDLE	59	1.7	0.039	0.66	6951	tags=53%, list=24%, signal=69%
28	GO_VOLTAGE_GATED_CATION_CHANNEL_ACTIVITY	126	1.7	0.041	0.687	5235	tags=45%, list=18%, signal=55%
29	GO_POSITIVE_REGULATION_OF_STRESS_FIBER_ASSEMBLY	41	1.7	0.04	0.689	7111	tags=63%, list=24%, signal=84%
30	GO_NEURON_PROJECTION_EXTENSION_INVOLVED_IN_NEURON_PROJECTION_GUIDANCE	33	1.69	0.039	0.692	4821	tags=45%, list=17%, signal=54%
31	GO_RECEPTOR_LOCALIZATION_TO_SYNAPSE	49	1.69	0.038	0.692	5239	tags=49%, list=18%, signal=60%
32	GO_POSITIVE_REGULATION_OF_LAMELLIPODIUM_ORGANIZATION	20	1.69	0.037	0.693	3639	tags=40%, list=13%, signal=46%
33	GO_CATION_CHANNEL_COMPLEX	195	1.69	0.036	0.695	4508	tags=42%, list=16%, signal=49%
34	GO_DENDRITIC_SHAFT	34	1.69	0.035	0.695	7784	tags=62%, list=27%, signal=84%
35	GO_INTRINSIC_COMPONENT_OF_SYNAPTIC_MEMBRANE	145	1.69	0.035	0.704	5111	tags=43%, list=18%, signal=52%
36	GO_MAIN_AXON	61	1.69	0.035	0.722	5431	tags=51%, list=19%, signal=62%
37	GO_CALCIUM_ION_TRANSMEMBRANE_TRANSPORTER_ACTIVITY	125	1.69	0.034	0.722	7784	tags=54%, list=27%, signal=74%
38	GO_CYCLIC_NUCLEOTIDE_BINDING	33	1.69	0.034	0.723	5661	tags=48%, list=19%, signal=60%
39	GO_SYNAPTIC_VESICLE_EXOCYTOSIS	102	1.69	0.033	0.728	6475	tags=48%, list=22%, signal=62%
40	GO_SENSORY_PERCEPTION_OF_MECHANICAL_STIMULUS	144	1.69	0.033	0.733	6069	tags=47%, list=21%, signal=59%
41	GO_SUBSTRATE_DEPENDENT_CELL_MIGRATION	24	1.68	0.034	0.755	4714	tags=42%, list=16%, signal=50%
42	GO_POSITIVE_REGULATION_OF_CELL_SUBSTRATE_ADHESION	104	1.68	0.033	0.757	7519	tags=55%, list=26%, signal=74%
43	GO_CARDIAC_MUSCLE_CELL_ACTION_POTENTIAL_INVOLVED_IN_CONTRACTION	48	1.68	0.033	0.764	4379	tags=42%, list=15%, signal=49%
44	GO_REGULATION_OF_NMDA_RECEPTOR_ACTIVITY	31	1.68	0.034	0.779	4508	tags=52%, list=16%, signal=61%
45	GO_NEGATIVE_REGULATION_OF_AXON_EXTENSION	36	1.68	0.033	0.78	6828	tags=56%, list=24%, signal=73%
46	GO_NEUROTRANSMITTER_RECEPTOR_COMPLEX	48	1.68	0.032	0.78	4508	tags=48%, list=16%, signal=57%
47	GO_GLUCURONOSYLTRANSFERASE_ACTIVITY	26	1.68	0.032	0.784	5533	tags=58%, list=19%, signal=71%
48	GO_T_TUBULE	46	1.68	0.033	0.798	9263	tags=63%, list=32%, signal=92%
49	GO_TRANSMEMBRANE_RECEPTOR_PROTEIN_TYROSINE_KINASE_ACTIVITY	61	1.68	0.032	0.8	8285	tags=62%, list=29%, signal=87%
50	GO_REGULATION_OF_NEUROTRANSMITTER_RECEPTOR_ACTIVITY	64	1.67	0.033	0.811	4637	tags=44%, list=16%, signal=52%
51	GO_CELL_COMMUNICATION_INVOLVED_IN_CARDIAC_CONDUCTION	51	1.67	0.032	0.814	5703	tags=47%, list=20%, signal=58%
52	GO_URONIC_ACID_METABOLIC_PROCESS	21	1.67	0.032	0.817	2281	tags=38%, list=8%, signal=41%
53	GO_EXPORT_ACROSS_PLASMA_MEMBRANE	42	1.67	0.032	0.823	6833	tags=60%, list=24%, signal=78%
54	GO_ADP_BINDING	27	1.67	0.032	0.833	5047	tags=48%, list=17%, signal=58%
55	GO_VENTRICULAR_CARDIAC_MUSCLE_TISSUE_DEVELOPMENT	51	1.67	0.033	0.842	6819	tags=49%, list=23%, signal=64%
56	GO_CEREBRAL_CORTEX_RADIALLY_ORIENTED_CELL_MIGRATION	24	1.67	0.032	0.843	6959	tags=58%, list=24%, signal=77%
57	GO_REGULATION_OF_DENDRITIC_SPINE_DEVELOPMENT	63	1.67	0.032	0.846	6734	tags=51%, list=23%, signal=66%
58	GO_GABA_ERGIC_SYNAPSE	60	1.67	0.032	0.852	4780	tags=43%, list=16%, signal=52%
59	GO_INTRINSIC_COMPONENT_OF_POSTSYNAPTIC_MEMBRANE	107	1.67	0.032	0.853	4780	tags=42%, list=16%, signal=50%
60	GO_HEPARAN_SULFATE_PROTEOGLYCAN_METABOLIC_PROCESS	26	1.67	0.033	0.862	6655	tags=62%, list=23%, signal=80%
61	GO_PEPTIDYL_TYROSINE_AUTOPHOSPHORYLATION	35	1.66	0.032	0.866	8660	tags=69%, list=30%, signal=98%
62	GO_CATENIN_COMPLEX	26	1.66	0.032	0.867	2402	tags=38%, list=8%, signal=42%
63	GO_REGULATION_OF_AXON_GUIDANCE	38	1.66	0.032	0.874	4821	tags=42%, list=17%, signal=50%
64	GO_POSTSYNAPTIC_DENSITY_MEMBRANE	73	1.66	0.033	0.881	4637	tags=45%, list=16%, signal=54%
65	GO_NEUROMUSCULAR_JUNCTION_DEVELOPMENT	39	1.66	0.033	0.883	5384	tags=46%, list=19%, signal=57%
66	GO_EXTRACELLULAR_MATRIX_STRUCTURAL_CONSTITUENT	140	1.66	0.032	0.885	8145	tags=56%, list=28%, signal=77%
67	GO_FATTY_ACYL_COA_METABOLIC_PROCESS	34	1.66	0.032	0.885	7608	tags=50%, list=26%, signal=68%
68	GO_RHO_GUANYL_NUCLEOTIDE_EXCHANGE_FACTOR_ACTIVITY	72	1.66	0.032	0.888	3639	tags=43%, list=13%, signal=49%
69	GO_XENOBIOTIC_TRANSPORT	24	1.66	0.032	0.888	5849	tags=58%, list=20%, signal=73%
70	GO_PROTEOGLYCAN_METABOLIC_PROCESS	70	1.66	0.031	0.89	6655	tags=53%, list=23%, signal=68%
71	GO_LAMELLIPODIUM_ORGANIZATION	65	1.66	0.033	0.898	4505	tags=37%, list=16%, signal=44%
72	GO_SARCOPLASM	65	1.65	0.033	0.903	5610	tags=45%, list=19%, signal=55%
73	GO_REGULATION_OF_NEURON_MIGRATION	32	1.65	0.033	0.904	4015	tags=44%, list=14%, signal=51%
74	GO_TRABECULA_FORMATION	23	1.65	0.034	0.909	4574	tags=48%, list=16%, signal=57%
75	GO_REGULATION_OF_VASOCONSTRICTION	52	1.65	0.033	0.909	6832	tags=48%, list=24%, signal=63%
76	GO_GLUTAMATE_RECEPTOR_SIGNALING_PATHWAY	90	1.65	0.033	0.909	5796	tags=50%, list=20%, signal=62%
77	GO_POSITIVE_REGULATION_OF_EXCITATORY_POSTSYNAPTIC_POTENTIAL	25	1.65	0.033	0.911	2667	tags=40%, list=9%, signal=44%
78	GO_RETINAL_GANGLION_CELL_AXON_GUIDANCE	20	1.65	0.033	0.92	4469	tags=50%, list=15%, signal=59%
79	GO_FILOPODIUM_ASSEMBLY	49	1.65	0.033	0.922	2899	tags=35%, list=10%, signal=38%
80	GO_CELLULAR_RESPONSE_TO_GROWTH_HORMONE_STIMULUS	24	1.65	0.033	0.923	6071	tags=63%, list=21%, signal=79%
81	GO_VESICLE_MEDIATED_TRANSPORT_IN_SYNAPSE	188	1.65	0.033	0.923	8138	tags=53%, list=28%, signal=73%
82	GO_REGULATION_OF_SYNAPTIC_VESICLE_CYCLE	98	1.65	0.032	0.924	6066	tags=47%, list=21%, signal=59%
83	GO_REGION_OF_CYTOSOL	24	1.65	0.032	0.924	8785	tags=71%, list=30%, signal=101%
84	GO_CALCIUM_CHANNEL_COMPLEX	56	1.64	0.032	0.932	6205	tags=52%, list=21%, signal=66%
85	GO_PRESYNAPSE_ORGANIZATION	34	1.64	0.035	0.95	4329	tags=41%, list=15%, signal=48%
86	GO_CEREBRAL_CORTEX_CELL_MIGRATION	36	1.64	0.035	0.951	8098	tags=61%, list=28%, signal=85%
87	GO_INOSITOL_PHOSPHATE_MEDIATED_SIGNALING	48	1.64	0.035	0.953	5932	tags=48%, list=20%, signal=60%
88	GO_SARCOPLASMIC_RETICULUM_MEMBRANE	34	1.64	0.036	0.958	5610	tags=44%, list=19%, signal=55%
89	GO_RAS_GUANYL_NUCLEOTIDE_EXCHANGE_FACTOR_ACTIVITY	122	1.64	0.036	0.961	7065	tags=51%, list=24%, signal=67%
90	GO_REGULATION_OF_DENDRITE_DEVELOPMENT	129	1.64	0.036	0.961	8497	tags=54%, list=29%, signal=76%
91	GO_REGULATION_OF_SYNAPTIC_TRANSMISSION_GABAERGIC	28	1.63	0.038	0.968	2072	tags=29%, list=7%, signal=31%
92	GO_REGULATION_OF_SYNAPSE_ASSEMBLY	82	1.63	0.038	0.969	4860	tags=38%, list=17%, signal=45%
93	GO_PROTEOGLYCAN_BIOSYNTHETIC_PROCESS	49	1.63	0.039	0.976	7064	tags=55%, list=24%, signal=73%
94	GO_CARDIAC_MUSCLE_CELL_ACTION_POTENTIAL	63	1.62	0.04	0.982	5703	tags=43%, list=20%, signal=53%
95	GO_INTRINSIC_COMPONENT_OF_POSTSYNAPTIC_SPECIALIZATION_MEMBRANE	68	1.62	0.041	0.982	4780	tags=43%, list=16%, signal=51%
96	GO_POSTSYNAPSE_ORGANIZATION	139	1.62	0.041	0.985	4887	tags=38%, list=17%, signal=46%
97	GO_HEPARAN_SULFATE_PROTEOGLYCAN_BIOSYNTHETIC_PROCESS	20	1.62	0.043	0.989	6655	tags=60%, list=23%, signal=78%
98	GO_AMINO_SUGAR_METABOLIC_PROCESS	28	1.62	0.043	0.991	10370	tags=79%, list=36%, signal=122%
99	GO_LONG_CHAIN_FATTY_ACYL_COA_METABOLIC_PROCESS	20	1.62	0.043	0.991	3437	tags=40%, list=12%, signal=45%
100	GO_REGULATION_OF_SYNAPTIC_VESICLE_EXOCYTOSIS	68	1.62	0.042	0.991	6066	tags=46%, list=21%, signal=57%
101	GO_ADHERENS_JUNCTION	144	1.62	0.042	0.991	8546	tags=53%, list=29%, signal=74%
102	GO_PROTEOGLYCAN_BINDING	33	1.62	0.042	0.991	6716	tags=55%, list=23%, signal=71%
103	GO_EXTRACELLULAR_MATRIX_STRUCTURAL_CONSTITUENT_CONFERRING_TENSILE_STRENGTH	38	1.62	0.042	0.991	7169	tags=61%, list=25%, signal=80%
104	GO_DYNEIN_COMPLEX	45	1.62	0.042	0.992	6581	tags=49%, list=23%, signal=63%
105	GO_SARCOLEMMA	120	1.61	0.042	0.992	9647	tags=59%, list=33%, signal=88%
106	GO_ACTININ_BINDING	35	1.61	0.042	0.992	7033	tags=60%, list=24%, signal=79%
107	GO_FATTY_ACYL_COA_BIOSYNTHETIC_PROCESS	28	1.61	0.042	0.992	5910	tags=39%, list=20%, signal=49%
108	GO_SULFOTRANSFERASE_ACTIVITY	39	1.61	0.042	0.992	6625	tags=54%, list=23%, signal=70%
109	GO_AMINOGLYCAN_BIOSYNTHETIC_PROCESS	89	1.61	0.042	0.992	7568	tags=51%, list=26%, signal=68%
110	GO_CYCLIC_NUCLEOTIDE_PHOSPHODIESTERASE_ACTIVITY	27	1.61	0.042	0.992	6238	tags=59%, list=21%, signal=75%
111	GO_ACTOMYOSIN	68	1.61	0.043	0.993	7705	tags=53%, list=27%, signal=72%
112	GO_TRANSMEMBRANE_RECEPTOR_PROTEIN_KINASE_ACTIVITY	77	1.61	0.043	0.993	8285	tags=58%, list=29%, signal=82%
113	GO_NEGATIVE_REGULATION_OF_AXON_GUIDANCE	24	1.61	0.044	0.994	4821	tags=46%, list=17%, signal=55%
114	GO_NEGATIVE_REGULATION_OF_AXONOGENESIS	56	1.61	0.044	0.994	6900	tags=48%, list=24%, signal=63%
115	GO_CARDIAC_CONDUCTION	127	1.61	0.044	0.994	6833	tags=45%, list=24%, signal=58%
116	GO_CELL_CELL_ADHESION_MEDIATED_BY_CADHERIN	41	1.61	0.044	0.994	10143	tags=66%, list=35%, signal=101%
117	GO_PHOSPHOLIPID_TRANSPORTER_ACTIVITY	42	1.6	0.045	0.995	7382	tags=57%, list=25%, signal=77%
118	GO_EXCITATORY_SYNAPSE_ASSEMBLY	22	1.6	0.046	0.996	4062	tags=45%, list=14%, signal=53%
119	GO_AXONAL_FASCICULATION	22	1.6	0.046	0.996	6069	tags=55%, list=21%, signal=69%
120	GO_HISTONE_PHOSPHORYLATION	32	1.6	0.046	0.996	1694	tags=19%, list=6%, signal=20%
121	GO_POSTSYNAPTIC_SPECIALIZATION_MEMBRANE	96	1.6	0.046	0.996	4780	tags=42%, list=16%, signal=50%
122	GO_FOREBRAIN_CELL_MIGRATION	52	1.6	0.046	0.996	9961	tags=65%, list=34%, signal=99%
123	GO_AXON_EXTENSION	103	1.6	0.046	0.996	6828	tags=45%, list=24%, signal=58%
124	GO_POSITIVE_REGULATION_OF_SMALL_GTPASE_MEDIATED_SIGNAL_TRANSDUCTION	59	1.6	0.046	0.996	5569	tags=39%, list=19%, signal=48%
125	GO_NEGATIVE_REGULATION_OF_MUSCLE_CONTRACTION	21	1.6	0.047	0.996	6832	tags=57%, list=24%, signal=75%
126	GO_REGULATION_OF_FIBROBLAST_MIGRATION	24	1.6	0.047	0.996	3639	tags=42%, list=13%, signal=48%
127	GO_MYELOID_DENDRITIC_CELL_ACTIVATION	24	1.59	0.05	0.999	7784	tags=46%, list=27%, signal=63%
128	GO_INTRINSIC_COMPONENT_OF_PRESYNAPTIC_MEMBRANE	75	1.59	0.05	0.999	3050	tags=33%, list=11%, signal=37%

## Sheet: MSURF_STAR_Cohort2
	GENE SET	SIZE	NES	FDR q-val	FWER p-val	RANK AT MAX	LEADING EDGE
1	GO_NEGATIVE_CHEMOTAXIS	38	1.97	0.009	0.009	4486	tags=53%, list=15%, signal=62%
2	GO_URONIC_ACID_METABOLIC_PROCESS	21	1.91	0.021	0.041	4053	tags=52%, list=14%, signal=61%
3	GO_PURINE_NUCLEOSIDE_MONOPHOSPHATE_METABOLIC_PROCESS	29	1.87	0.03	0.087	6034	tags=59%, list=21%, signal=74%
4	GO_ION_GATED_CHANNEL_ACTIVITY	45	1.85	0.035	0.126	4871	tags=51%, list=17%, signal=61%
5	GO_REGULATION_OF_MEMBRANE_LIPID_DISTRIBUTION	45	1.84	0.031	0.141	9089	tags=71%, list=31%, signal=103%
6	GO_EXTRACELLULAR_MATRIX_STRUCTURAL_CONSTITUENT_CONFERRING_TENSILE_STRENGTH	38	1.83	0.033	0.177	8477	tags=68%, list=29%, signal=96%
7	GO_RHO_GUANYL_NUCLEOTIDE_EXCHANGE_FACTOR_ACTIVITY	72	1.83	0.03	0.188	7425	tags=58%, list=26%, signal=78%
8	GO_REGULATION_OF_RHO_PROTEIN_SIGNAL_TRANSDUCTION	121	1.82	0.028	0.199	7601	tags=55%, list=26%, signal=74%
9	GO_NEUROTRANSMITTER_RECEPTOR_COMPLEX	48	1.82	0.028	0.221	6791	tags=58%, list=23%, signal=76%
10	GO_BASEMENT_MEMBRANE	80	1.82	0.026	0.227	8203	tags=63%, list=28%, signal=87%
11	GO_VOLTAGE_GATED_CALCIUM_CHANNEL_ACTIVITY	45	1.8	0.031	0.287	8355	tags=64%, list=29%, signal=90%
12	GO_LIPID_TRANSLOCATION	42	1.8	0.029	0.298	9089	tags=71%, list=31%, signal=104%
13	GO_REGULATION_OF_CALCINEURIN_MEDIATED_SIGNALING	29	1.8	0.028	0.312	4607	tags=45%, list=16%, signal=53%
14	GO_CALCIUM_CHANNEL_COMPLEX	56	1.79	0.029	0.339	9429	tags=66%, list=32%, signal=98%
15	GO_REGULATION_OF_GLUTAMATE_RECEPTOR_SIGNALING_PATHWAY	57	1.79	0.029	0.351	5401	tags=49%, list=19%, signal=60%
16	GO_NEGATIVE_REGULATION_OF_AXON_EXTENSION	36	1.79	0.027	0.358	6216	tags=53%, list=21%, signal=67%
17	GO_GLUTAMATE_RECEPTOR_SIGNALING_PATHWAY	90	1.78	0.029	0.395	6216	tags=51%, list=21%, signal=65%
18	GO_FOREBRAIN_CELL_MIGRATION	52	1.78	0.028	0.396	7667	tags=56%, list=26%, signal=76%
19	GO_NEURON_RECOGNITION	47	1.77	0.032	0.465	8327	tags=64%, list=29%, signal=89%
20	GO_REGULATION_OF_AXON_GUIDANCE	38	1.76	0.034	0.499	6035	tags=45%, list=21%, signal=56%
21	GO_PHOSPHOLIPID_TRANSPORTER_ACTIVITY	42	1.76	0.032	0.499	4004	tags=43%, list=14%, signal=50%
22	GO_SENSORY_PERCEPTION_OF_MECHANICAL_STIMULUS	144	1.76	0.031	0.506	6076	tags=44%, list=21%, signal=55%
23	GO_REGULATION_OF_AMPA_RECEPTOR_ACTIVITY	21	1.76	0.03	0.508	5401	tags=57%, list=19%, signal=70%
24	GO_GLUCURONOSYLTRANSFERASE_ACTIVITY	26	1.76	0.029	0.511	6538	tags=65%, list=23%, signal=84%
25	GO_RAS_GUANYL_NUCLEOTIDE_EXCHANGE_FACTOR_ACTIVITY	122	1.76	0.028	0.513	7425	tags=53%, list=26%, signal=71%
26	GO_CATION_CHANNEL_COMPLEX	195	1.76	0.028	0.532	9429	tags=62%, list=32%, signal=91%
27	GO_INTRACELLULAR_LIGAND_GATED_ION_CHANNEL_ACTIVITY	32	1.76	0.027	0.532	8241	tags=69%, list=28%, signal=96%
28	GO_DENDRITIC_SPINE_DEVELOPMENT	82	1.76	0.028	0.555	8582	tags=62%, list=30%, signal=88%
29	GO_SEMAPHORIN_RECEPTOR_BINDING	20	1.75	0.028	0.568	6035	tags=50%, list=21%, signal=63%
30	GO_VOLTAGE_GATED_CALCIUM_CHANNEL_COMPLEX	38	1.75	0.029	0.589	9429	tags=71%, list=32%, signal=105%
31	GO_INTEGRAL_COMPONENT_OF_SYNAPTIC_VESICLE_MEMBRANE	27	1.75	0.029	0.6	6302	tags=59%, list=22%, signal=76%
32	GO_DENDRITIC_SPINE_MORPHOGENESIS	51	1.75	0.029	0.611	8582	tags=65%, list=30%, signal=92%
33	GO_RHO_GTPASE_BINDING	143	1.75	0.028	0.611	8892	tags=55%, list=31%, signal=78%
34	GO_BRUSH_BORDER_MEMBRANE	47	1.74	0.029	0.633	7618	tags=51%, list=26%, signal=69%
35	GO_MAIN_AXON	61	1.74	0.028	0.633	8327	tags=64%, list=29%, signal=89%
36	GO_CALCIUM_ION_TRANSMEMBRANE_TRANSPORTER_ACTIVITY	125	1.74	0.028	0.636	9970	tags=62%, list=34%, signal=93%
37	GO_REGULATION_OF_DENDRITIC_SPINE_DEVELOPMENT	63	1.73	0.034	0.72	8582	tags=60%, list=30%, signal=85%
38	GO_PROTEIN_SERINE_THREONINE_TYROSINE_KINASE_ACTIVITY	40	1.73	0.034	0.73	8419	tags=55%, list=29%, signal=77%
39	GO_LIGAND_GATED_ION_CHANNEL_ACTIVITY	120	1.73	0.033	0.733	9112	tags=62%, list=31%, signal=89%
40	GO_PDZ_DOMAIN_BINDING	75	1.73	0.033	0.741	6850	tags=45%, list=24%, signal=59%
41	GO_NEGATIVE_REGULATION_OF_AXON_GUIDANCE	24	1.72	0.037	0.784	6035	tags=50%, list=21%, signal=63%
42	GO_NEURON_PROJECTION_EXTENSION_INVOLVED_IN_NEURON_PROJECTION_GUIDANCE	33	1.71	0.038	0.802	5056	tags=42%, list=17%, signal=51%
43	GO_GABA_ERGIC_SYNAPSE	60	1.71	0.038	0.81	6706	tags=52%, list=23%, signal=67%
44	GO_EXTRACELLULAR_MATRIX_STRUCTURAL_CONSTITUENT	140	1.71	0.038	0.81	7536	tags=51%, list=26%, signal=69%
45	GO_NEUROMUSCULAR_JUNCTION_DEVELOPMENT	39	1.71	0.04	0.836	9874	tags=67%, list=34%, signal=101%
46	GO_INTRINSIC_COMPONENT_OF_SYNAPTIC_MEMBRANE	145	1.71	0.04	0.836	8458	tags=55%, list=29%, signal=77%
47	GO_LIGAND_GATED_CATION_CHANNEL_ACTIVITY	95	1.71	0.039	0.836	9112	tags=62%, list=31%, signal=90%
48	GO_SYNAPTIC_VESICLE_MEMBRANE	93	1.71	0.038	0.836	7501	tags=49%, list=26%, signal=66%
49	GO_ADHERENS_JUNCTION	144	1.7	0.04	0.864	6434	tags=44%, list=22%, signal=57%
50	GO_ACTOMYOSIN	68	1.7	0.04	0.868	7982	tags=53%, list=27%, signal=73%
51	GO_POTASSIUM_ION_TRANSMEMBRANE_TRANSPORTER_ACTIVITY	142	1.7	0.041	0.877	8995	tags=57%, list=31%, signal=82%
52	GO_INOSITOL_PHOSPHATE_MEDIATED_SIGNALING	48	1.7	0.041	0.881	5162	tags=42%, list=18%, signal=51%
53	GO_POSTSYNAPSE_ASSEMBLY	26	1.69	0.042	0.886	2488	tags=38%, list=9%, signal=42%
54	GO_HETEROPHILIC_CELL_CELL_ADHESION_VIA_PLASMA_MEMBRANE_CELL_ADHESION_MOLECULES	37	1.69	0.042	0.896	4021	tags=41%, list=14%, signal=47%
55	GO_C21_STEROID_HORMONE_METABOLIC_PROCESS	37	1.69	0.042	0.897	8176	tags=51%, list=28%, signal=71%
56	GO_POTASSIUM_CHANNEL_COMPLEX	87	1.69	0.041	0.897	7502	tags=54%, list=26%, signal=73%
57	GO_DENDRITE_MORPHOGENESIS	122	1.69	0.042	0.907	8582	tags=56%, list=30%, signal=79%
58	GO_REGULATION_OF_DENDRITIC_SPINE_MORPHOGENESIS	39	1.69	0.041	0.91	8582	tags=62%, list=30%, signal=87%
59	GO_CALCINEURIN_MEDIATED_SIGNALING	38	1.69	0.041	0.912	4607	tags=39%, list=16%, signal=47%
60	GO_SYNAPTIC_VESICLE_EXOCYTOSIS	102	1.69	0.042	0.925	6706	tags=47%, list=23%, signal=61%
61	GO_POSITIVE_REGULATION_OF_P38MAPK_CASCADE	25	1.68	0.042	0.932	4983	tags=40%, list=17%, signal=48%
62	GO_L_GLUTAMATE_TRANSMEMBRANE_TRANSPORT	22	1.68	0.042	0.933	5221	tags=50%, list=18%, signal=61%
63	GO_NEGATIVE_REGULATION_OF_CELL_MORPHOGENESIS_INVOLVED_IN_DIFFERENTIATION	77	1.68	0.042	0.934	9684	tags=58%, list=33%, signal=87%
64	GO_PERIKARYON	108	1.68	0.042	0.94	8523	tags=54%, list=29%, signal=76%
65	GO_RESPONSE_TO_GLUCAGON	32	1.68	0.043	0.947	4850	tags=44%, list=17%, signal=52%
66	GO_VASODILATION	27	1.68	0.043	0.951	3877	tags=37%, list=13%, signal=43%
67	GO_CATENIN_COMPLEX	26	1.68	0.042	0.951	5257	tags=54%, list=18%, signal=66%
68	GO_POSITIVE_REGULATION_OF_CHONDROCYTE_DIFFERENTIATION	22	1.68	0.042	0.951	7157	tags=59%, list=25%, signal=78%
69	GO_FATTY_ACID_DERIVATIVE_TRANSPORT	44	1.68	0.041	0.953	4647	tags=41%, list=16%, signal=49%
70	GO_IONOTROPIC_GLUTAMATE_RECEPTOR_SIGNALING_PATHWAY	22	1.68	0.041	0.954	6216	tags=64%, list=21%, signal=81%
71	GO_IONOTROPIC_GLUTAMATE_RECEPTOR_BINDING	22	1.68	0.041	0.954	6216	tags=55%, list=21%, signal=69%
72	GO_REGULATION_OF_NEURONAL_SYNAPTIC_PLASTICITY	44	1.68	0.04	0.954	9234	tags=66%, list=32%, signal=96%
73	GO_INTRINSIC_COMPONENT_OF_PRESYNAPTIC_MEMBRANE	75	1.68	0.04	0.954	8449	tags=56%, list=29%, signal=79%
74	GO_SARCOPLASM	65	1.68	0.04	0.954	7714	tags=52%, list=27%, signal=71%
75	GO_ALPHA_ACTININ_BINDING	28	1.67	0.041	0.96	6363	tags=54%, list=22%, signal=69%
76	GO_CELL_CELL_ADHESION_MEDIATED_BY_CADHERIN	41	1.67	0.041	0.961	7988	tags=59%, list=28%, signal=81%
77	GO_VESICLE_MEDIATED_TRANSPORT_IN_SYNAPSE	188	1.67	0.04	0.963	6354	tags=44%, list=22%, signal=56%
78	GO_POSTSYNAPTIC_SPECIALIZATION_ORGANIZATION	28	1.67	0.041	0.964	2488	tags=36%, list=9%, signal=39%
79	GO_RESPONSE_TO_GONADOTROPIN	26	1.67	0.041	0.966	4087	tags=38%, list=14%, signal=45%
80	GO_CELLULAR_RESPONSE_TO_CAMP	50	1.67	0.041	0.966	8975	tags=52%, list=31%, signal=75%
81	GO_HOMOPHILIC_CELL_ADHESION_VIA_PLASMA_MEMBRANE_ADHESION_MOLECULES	147	1.67	0.041	0.966	6032	tags=42%, list=21%, signal=53%
82	GO_SYNAPTIC_TRANSMISSION_GLUTAMATERGIC	96	1.67	0.041	0.968	8254	tags=53%, list=28%, signal=74%
83	GO_RHO_PROTEIN_SIGNAL_TRANSDUCTION	168	1.66	0.042	0.969	9251	tags=55%, list=32%, signal=81%
84	GO_REGULATION_OF_EXTENT_OF_CELL_GROWTH	94	1.66	0.042	0.971	7515	tags=47%, list=26%, signal=63%
85	GO_POTASSIUM_CHANNEL_ACTIVITY	111	1.66	0.043	0.972	6363	tags=48%, list=22%, signal=61%
86	GO_PRESYNAPTIC_ACTIVE_ZONE	59	1.66	0.043	0.974	8569	tags=59%, list=30%, signal=84%
87	GO_SCAVENGER_RECEPTOR_ACTIVITY	46	1.66	0.043	0.975	7839	tags=50%, list=27%, signal=68%
88	GO_ARACHIDONIC_ACID_SECRETION	27	1.66	0.042	0.975	4261	tags=41%, list=15%, signal=48%
89	GO_NEURON_MIGRATION	129	1.66	0.043	0.977	9002	tags=50%, list=31%, signal=73%
90	GO_INTRINSIC_COMPONENT_OF_POSTSYNAPTIC_MEMBRANE	107	1.66	0.043	0.977	8458	tags=53%, list=29%, signal=75%
91	GO_PHOSPHOLIPID_TRANSPORT	76	1.66	0.043	0.977	9349	tags=58%, list=32%, signal=85%
92	GO_CEREBRAL_CORTEX_CELL_MIGRATION	36	1.66	0.043	0.978	8254	tags=61%, list=28%, signal=85%
93	GO_CYCLIC_NUCLEOTIDE_PHOSPHODIESTERASE_ACTIVITY	27	1.66	0.042	0.978	8568	tags=67%, list=29%, signal=94%
94	GO_REGULATION_OF_SYNAPTIC_VESICLE_CYCLE	98	1.66	0.042	0.979	7348	tags=48%, list=25%, signal=64%
95	GO_NEURON_PROJECTION_ORGANIZATION	74	1.66	0.042	0.982	8582	tags=58%, list=30%, signal=82%
96	GO_VOLTAGE_GATED_CATION_CHANNEL_ACTIVITY	126	1.65	0.043	0.985	9112	tags=59%, list=31%, signal=85%
97	GO_POSITIVE_REGULATION_OF_DENDRITIC_SPINE_DEVELOPMENT	37	1.65	0.042	0.985	10862	tags=73%, list=37%, signal=116%
98	GO_AXON_EXTENSION	103	1.65	0.042	0.987	6216	tags=42%, list=21%, signal=53%
99	GO_NEGATIVE_REGULATION_OF_AXONOGENESIS	56	1.65	0.042	0.987	8296	tags=54%, list=29%, signal=75%
100	GO_POSITIVE_REGULATION_OF_HEART_GROWTH	41	1.65	0.042	0.987	9103	tags=56%, list=31%, signal=82%
101	GO_SARCOPLASMIC_RETICULUM_MEMBRANE	34	1.65	0.043	0.987	7714	tags=56%, list=27%, signal=76%
102	GO_T_TUBULE	46	1.65	0.043	0.989	3507	tags=37%, list=12%, signal=42%
103	GO_REGULATION_OF_SYNAPTIC_PLASTICITY	167	1.65	0.042	0.989	9234	tags=55%, list=32%, signal=80%
104	GO_REGULATION_OF_AXONOGENESIS	156	1.65	0.043	0.99	6657	tags=43%, list=23%, signal=55%
105	GO_POSITIVE_REGULATION_OF_NERVOUS_SYSTEM_PROCESS	57	1.65	0.043	0.99	9112	tags=58%, list=31%, signal=84%
106	GO_AXONAL_FASCICULATION	22	1.65	0.043	0.99	8296	tags=68%, list=29%, signal=95%
107	GO_FIBROBLAST_MIGRATION	31	1.65	0.043	0.99	8512	tags=61%, list=29%, signal=87%
108	GO_REGULATION_OF_SYNAPTIC_VESICLE_EXOCYTOSIS	68	1.64	0.044	0.99	7348	tags=49%, list=25%, signal=65%
109	GO_NEUROTRANSMITTER_SECRETION	150	1.64	0.044	0.991	8676	tags=52%, list=30%, signal=74%
110	GO_POTASSIUM_ION_HOMEOSTASIS	27	1.64	0.044	0.992	6633	tags=56%, list=23%, signal=72%
111	GO_CALCIUM_ION_REGULATED_EXOCYTOSIS	57	1.64	0.044	0.992	7159	tags=49%, list=25%, signal=65%
112	GO_RECEPTOR_LOCALIZATION_TO_SYNAPSE	49	1.64	0.044	0.992	6097	tags=51%, list=21%, signal=64%
113	GO_PLASMA_MEMBRANE_ORGANIZATION	88	1.64	0.044	0.992	10657	tags=60%, list=37%, signal=95%
114	GO_C4_DICARBOXYLATE_TRANSPORT	21	1.64	0.044	0.992	6637	tags=52%, list=23%, signal=68%
115	GO_POSTSYNAPTIC_SPECIALIZATION_MEMBRANE	96	1.64	0.043	0.992	6523	tags=45%, list=22%, signal=58%
116	GO_CEREBRAL_CORTEX_RADIALLY_ORIENTED_CELL_MIGRATION	24	1.64	0.043	0.992	7414	tags=58%, list=26%, signal=78%
117	GO_MICROFILAMENT_MOTOR_ACTIVITY	22	1.64	0.044	0.993	3024	tags=50%, list=10%, signal=56%
118	GO_POSITIVE_REGULATION_OF_AXONOGENESIS	74	1.64	0.045	0.993	6090	tags=39%, list=21%, signal=49%
119	GO_POSITIVE_REGULATION_OF_CARDIAC_MUSCLE_CELL_DIFFERENTIATION	23	1.63	0.046	0.995	6033	tags=48%, list=21%, signal=60%
120	GO_CALCIUM_RELEASE_CHANNEL_ACTIVITY	21	1.63	0.046	0.995	8964	tags=71%, list=31%, signal=103%
121	GO_POSTSYNAPTIC_DENSITY_MEMBRANE	73	1.63	0.046	0.996	6523	tags=48%, list=22%, signal=62%
122	GO_REGULATION_OF_CHONDROCYTE_DIFFERENTIATION	43	1.63	0.046	0.996	7157	tags=53%, list=25%, signal=71%
123	GO_SEMAPHORIN_PLEXIN_SIGNALING_PATHWAY	31	1.63	0.047	0.998	7667	tags=45%, list=26%, signal=61%
124	GO_MUSCLE_FIBER_DEVELOPMENT	48	1.63	0.047	0.998	7714	tags=54%, list=27%, signal=74%
125	GO_RESPONSE_TO_AUDITORY_STIMULUS	23	1.63	0.046	0.998	6564	tags=52%, list=23%, signal=67%
126	GO_RIBONUCLEOSIDE_MONOPHOSPHATE_METABOLIC_PROCESS	38	1.63	0.046	0.998	6034	tags=47%, list=21%, signal=60%
127	GO_CALCIUM_ION_TRANSMEMBRANE_IMPORT_INTO_CYTOSOL	123	1.63	0.046	0.998	9112	tags=54%, list=31%, signal=78%
128	GO_REGULATION_OF_DENDRITE_DEVELOPMENT	129	1.63	0.046	0.998	10516	tags=62%, list=36%, signal=97%
129	GO_ISOPRENOID_BIOSYNTHETIC_PROCESS	26	1.63	0.046	0.998	6454	tags=46%, list=22%, signal=59%
130	GO_NEGATIVE_REGULATION_OF_DENDRITE_DEVELOPMENT	22	1.63	0.046	0.998	7629	tags=64%, list=26%, signal=86%
131	GO_GLUTAMATE_RECEPTOR_ACTIVITY	26	1.63	0.046	0.998	6204	tags=58%, list=21%, signal=73%
132	GO_C21_STEROID_HORMONE_BIOSYNTHETIC_PROCESS	23	1.63	0.046	0.998	7157	tags=48%, list=25%, signal=63%
133	GO_REGULATION_OF_CELL_SIZE	154	1.63	0.046	0.998	5170	tags=36%, list=18%, signal=43%
134	GO_I_BAND	117	1.62	0.047	0.998	8807	tags=53%, list=30%, signal=76%
135	GO_MONOVALENT_INORGANIC_ANION_HOMEOSTASIS	24	1.62	0.047	0.998	5774	tags=46%, list=20%, signal=57%
136	GO_REGULATION_OF_LIPOPOLYSACCHARIDE_MEDIATED_SIGNALING_PATHWAY	22	1.62	0.047	0.998	8328	tags=55%, list=29%, signal=76%
137	GO_REGULATION_OF_ANDROGEN_RECEPTOR_SIGNALING_PATHWAY	21	1.62	0.046	0.998	6892	tags=52%, list=24%, signal=69%
138	GO_MYOSIN_COMPLEX	51	1.62	0.047	0.999	3024	tags=37%, list=10%, signal=42%
139	GO_MEMBRANE_DEPOLARIZATION_DURING_CARDIAC_MUSCLE_CELL_ACTION_POTENTIAL	22	1.62	0.047	0.999	6703	tags=64%, list=23%, signal=83%
140	GO_REGULATION_OF_CATION_CHANNEL_ACTIVITY	153	1.62	0.046	0.999	5401	tags=39%, list=19%, signal=47%
141	GO_CENTRAL_NERVOUS_SYSTEM_NEURON_DEVELOPMENT	67	1.62	0.046	0.999	7667	tags=52%, list=26%, signal=71%
142	GO_T_CELL_APOPTOTIC_PROCESS	43	1.62	0.047	0.999	4117	tags=35%, list=14%, signal=41%
143	GO_NEGATIVE_REGULATION_OF_SIGNAL_TRANSDUCTION_IN_ABSENCE_OF_LIGAND	27	1.62	0.047	0.999	5090	tags=37%, list=18%, signal=45%
144	GO_COLLAGEN_TRIMER	76	1.62	0.047	0.999	8628	tags=57%, list=30%, signal=80%
145	GO_PHOSPHOLIPASE_C_ACTIVITY	27	1.62	0.047	1	4894	tags=37%, list=17%, signal=45%
146	GO_VOLTAGE_GATED_ION_CHANNEL_ACTIVITY	171	1.62	0.047	1	6335	tags=44%, list=22%, signal=57%
147	GO_REGULATION_OF_NEURON_MIGRATION	32	1.62	0.047	1	9251	tags=63%, list=32%, signal=92%
148	GO_CHEMOREPELLENT_ACTIVITY	21	1.62	0.047	1	4316	tags=43%, list=15%, signal=50%
149	GO_INORGANIC_ANION_TRANSMEMBRANE_TRANSPORT	101	1.62	0.047	1	6355	tags=46%, list=22%, signal=58%
150	GO_SMOOTH_ENDOPLASMIC_RETICULUM	29	1.62	0.047	1	8327	tags=59%, list=29%, signal=82%
151	GO_EYE_PHOTORECEPTOR_CELL_DEVELOPMENT	31	1.62	0.046	1	8421	tags=48%, list=29%, signal=68%
152	GO_REGULATION_OF_SODIUM_ION_TRANSPORT	76	1.62	0.046	1	6703	tags=45%, list=23%, signal=58%
153	GO_CELLULAR_RESPONSE_TO_OSMOTIC_STRESS	35	1.62	0.047	1	10366	tags=69%, list=36%, signal=106%
154	GO_ADULT_LOCOMOTORY_BEHAVIOR	70	1.61	0.047	1	11391	tags=64%, list=39%, signal=106%
155	GO_RAC_PROTEIN_SIGNAL_TRANSDUCTION	30	1.61	0.047	1	3496	tags=33%, list=12%, signal=38%
156	GO_CELLULAR_RESPONSE_TO_GLUCAGON_STIMULUS	24	1.61	0.046	1	4727	tags=46%, list=16%, signal=55%
157	GO_GOLGI_LUMEN	78	1.61	0.046	1	6750	tags=49%, list=23%, signal=63%
158	GO_REGULATION_OF_FIBROBLAST_MIGRATION	24	1.61	0.046	1	8512	tags=63%, list=29%, signal=88%
159	GO_CHLORIDE_TRANSPORT	93	1.61	0.046	1	6355	tags=45%, list=22%, signal=58%
160	GO_NUCLEUS_LOCALIZATION	25	1.61	0.046	1	4656	tags=44%, list=16%, signal=52%
161	GO_PRESYNAPTIC_MEMBRANE	139	1.61	0.045	1	6723	tags=46%, list=23%, signal=60%
162	GO_SCHAFFER_COLLATERAL_CA1_SYNAPSE	72	1.61	0.045	1	10887	tags=68%, list=37%, signal=109%
163	GO_REGULATION_OF_MACROPHAGE_DIFFERENTIATION	20	1.61	0.045	1	9717	tags=70%, list=33%, signal=105%
164	GO_MEMBRANE_BIOGENESIS	34	1.61	0.046	1	4822	tags=44%, list=17%, signal=53%
165	GO_NEGATIVE_REGULATION_OF_NEURON_PROJECTION_DEVELOPMENT	119	1.61	0.045	1	9474	tags=55%, list=33%, signal=82%
166	GO_DENDRITIC_SHAFT	34	1.61	0.045	1	8327	tags=59%, list=29%, signal=82%
167	GO_CALCIUM_ACTIVATED_CATION_CHANNEL_ACTIVITY	28	1.61	0.046	1	2583	tags=39%, list=9%, signal=43%
168	GO_LIGAND_GATED_CALCIUM_CHANNEL_ACTIVITY	27	1.61	0.047	1	9001	tags=70%, list=31%, signal=102%
169	GO_BILE_ACID_METABOLIC_PROCESS	44	1.61	0.047	1	9223	tags=55%, list=32%, signal=80%
170	GO_GLYCOSAMINOGLYCAN_BINDING	192	1.61	0.047	1	8904	tags=48%, list=31%, signal=69%
171	GO_NEUROTRANSMITTER_METABOLIC_PROCESS	127	1.61	0.048	1	8267	tags=46%, list=28%, signal=65%
172	GO_O_GLYCAN_PROCESSING	54	1.61	0.048	1	6865	tags=48%, list=24%, signal=63%
173	GO_HEPARIN_BINDING	145	1.61	0.048	1	9234	tags=50%, list=32%, signal=72%
174	GO_CAVEOLA	68	1.6	0.048	1	11185	tags=68%, list=39%, signal=110%
175	GO_REGULATION_OF_PRESYNAPSE_ORGANIZATION	23	1.6	0.048	1	9684	tags=70%, list=33%, signal=104%
176	GO_NEURONAL_STEM_CELL_POPULATION_MAINTENANCE	20	1.6	0.048	1	3703	tags=35%, list=13%, signal=40%
177	GO_GLUTAMATE_RECEPTOR_BINDING	36	1.6	0.048	1	6216	tags=47%, list=21%, signal=60%
178	GO_CAMP_METABOLIC_PROCESS	22	1.6	0.048	1	5158	tags=50%, list=18%, signal=61%
179	GO_ADHERENS_JUNCTION_ORGANIZATION	54	1.6	0.048	1	7988	tags=57%, list=28%, signal=79%
180	GO_REGULATION_OF_EXTRINSIC_APOPTOTIC_SIGNALING_PATHWAY_IN_ABSENCE_OF_LIGAND	36	1.6	0.048	1	5090	tags=33%, list=18%, signal=40%
181	GO_RESPONSE_TO_GROWTH_HORMONE	35	1.6	0.048	1	7520	tags=43%, list=26%, signal=58%
182	GO_SYNAPTIC_MEMBRANE_ADHESION	22	1.6	0.049	1	9609	tags=77%, list=33%, signal=115%
183	GO_REGULATION_OF_DENDRITE_MORPHOGENESIS	76	1.6	0.049	1	10274	tags=62%, list=35%, signal=95%
184	GO_CYTOSOLIC_CALCIUM_ION_TRANSPORT	151	1.6	0.049	1	9112	tags=52%, list=31%, signal=75%
185	GO_NEURON_PROJECTION_EXTENSION	144	1.6	0.049	1	7667	tags=45%, list=26%, signal=61%
186	GO_BETA_CATENIN_TCF_COMPLEX_ASSEMBLY	24	1.6	0.049	1	7060	tags=50%, list=24%, signal=66%
187	GO_NEGATIVE_REGULATION_OF_CHEMOTAXIS	52	1.6	0.05	1	6290	tags=42%, list=22%, signal=54%
188	GO_CYCLIC_NUCLEOTIDE_METABOLIC_PROCESS	35	1.6	0.05	1	5263	tags=46%, list=18%, signal=56%
189	GO_CLATHRIN_BINDING	50	1.6	0.05	1	8187	tags=46%, list=28%, signal=64%
190	GO_MELANOCYTE_DIFFERENTIATION	22	1.59	0.05	1	9357	tags=68%, list=32%, signal=101%
191	GO_CAMP_BINDING	21	1.59	0.05	1	7423	tags=67%, list=26%, signal=89%

## Sheet: Univariate_Cohort2
*none reached FDR significance
