# Supplementary material for: Gene-Interaction-Sensitive enrichment analysis in congenital heart disease
Source: BioData Min. 2022 Feb 12;15:4. doi: 10.1186/s13040-022-00287-w (PMC8841104; doi:10.1186/s13040-022-00287-w)
Supplement: Supplementary file 4 — Additional file 4 Leading edge genes that replicated across all four RBA analyses. [file 13040_2022_287_MOESM4_ESM.xlsx]

## Sheet: Sheet1
Supplementary Table 3. Leading edge genes that replicated across all four RBA analyses
Gene	Rank*	Role†	Observed CHD	Reference(s)
CACNA1C	1315	Ca2+-dependent cardiac conduction		Zhang et al., 2018
CACNA1D	1752
CACNA2D1	1126
CACNB2	859
CACNG3	3183
GRIA1/GluA1	984	Glutamate receptor		Starkovich et al., 2016
GRID2	1132	Glutamate receptor		Mitchell et al., 2019
ITGAV/Integrin-αV	3499	Development of the cardiac neural crest	CTD	Turner et al., 2015 , Schumacher et al., 2020
NLGN1	374	Neuronal cell-cell interactions, blood vessel maturation		Samarelli, et al., 2014
NRG1	752	Cardiovascular development	LVNC	Meyer & Birchmeier, 1995
NRG3	2468	Cardiac trabeculation		Samsa et al., 2016
NRP2	4407	Semaphorin receptor		Plein et al., 2015
NTN1	4243	Angiogenesis		Eichmann et al., 2005
PLXNA4	1089	Semaphorin receptor		Epstein et al., 2015
RELN	1193	Cardiomyocyte proliferation and survival		Liu et al., 2020
ROBO1	3976	Development of the outflow tract, ventricular septum and cardiac valves	VSD, BAV, TOF	Kruszka et al., 2017
ROBO2	367	Development of ventricular septum and cardiac valves	VSD, BAV	Fish et al., 2011
RYR2	685	Ca2+ transport
SEMA3A	1161	Vascular development, neural crest cell migration	Atrial defects	Serini et al., 2003, Compernolle et al., 2003
SEMA3C	3176	Cardiac outflow tract development	PTA, VSD, aortic arch defects.	Epstein et al., 2015
SEMA3E	4255	Myocardial compaction, vascular patterning	Vascular patterning defects, LVNC	Sandireddy et al., 2019
SEMA6A	2278	Modulates VEGF signaling		Segarra et al., 2012
SHISA6	2589	Wnt signaling		MacDonald et al., 2009
SLIT2	1979	Aortic valve development		Zhao and Mommersteeg, 2018
SLIT3	1808	Development of ventricular septum and cardiac valves	VSD	Mommersteeg et al., 2015
UNC5C	2992	Netrin receptor, supports cell migration and vascular development		Müller et al., 2011
AVERAGE	2063.15
*average rank out of 27,539 genes across all 4 analyses
†Roles are specific to cardiac development, if found in the literature.
